# Supplementary material for: A maternal brain hormone that builds bone
Source: Nature. 2024 Jul 10;632(8024):357–65. doi: 10.1038/s41586-024-07634-3 (PMC11306098; doi:10.1038/s41586-024-07634-3)
Supplement: Supplementary file 1 — Supplementary Tables 1–3. [file 41586_2024_7634_MOESM1_ESM.xlsx]

## Sheet: Guide to Supp Tables1-3
Guide to Supplmentary Tables 1-3
Table Name	Description of Contents
Supplementary Table 1:	Primers for Mouse Genotyping, qPCR for transcripts, FISH Probes, and All Chemical Reagents
Supplementary Table 2:	List of Antibodies Used in the Study for Immunoblotting, Histochemistry, and FACS Sorting of mouse and human ocSSCs.
Supplementary Table 3:	Statistical Analyses and Results for Main Figures 1-6.

## Sheet: Supplementary Table1_Reagents
Supplementary Table 1.	Primers, Probes, and Reagents
A. Genotyping Primers
Mose Line	Forward	Reverse
Esr1fl/fl	TGGGTTGCCCGATAACAATAA	AAGAGATGTAGGGCGGGAAAA
Nkx2-1Cre	CCACAGGCACCCCACAAAAAT	GCCTGGCGATCCCTGAACAT
Kiss1-Cre	GACCTAGGCTCTGGTGAAGTA	WT allele AGCCTCCAGTGCTCACAGCAG
Kiss1-Cre		Cre allele CTTGCGAACCTCATCACTCGTTGC
Pdyn-Cre	CCAGGAGAACCCCAATACCT	GCTCATTTTTCTTCCGAGAGG
B. RT-qPCR Primers
Gene	Vendor	Assay ID	Exon Location
Ccn3	IDT PrimeTime qPCR Primers	Mm.PT.58.33406873	2 to 3
Fst	IDT PrimeTime qPCR Primers	Mm.PT.58.14113806	5 to 6
Grp	IDT PrimeTime qPCR Primers	Mm.PT.58.41177438	2 to 3
Penk	IDT PrimeTime qPCR Primers	Mm.PT.58.45924319	1 to 2
mCyclo	TGGAGAGCAGCACCAAGACAGACA	TGCCGGAGTCGACAATGAT
36b4	GGCACCGAGGCAACAGTT	TCATCCAGCAGGTGTTTGACA
C. RNA-Scope Probes
Gene	Vendor
Ccn3/Nov	ACDBio, #415341-C2
Esr1	ACDBio, #478201
Kiss1	ACDBio, #500141-C1
Penk	ACDBio, #318761-C3
D. Reagent type
Reagent type	Designation	Source or Reference	Identifiers
Chemical Compound	ACK (ammonium-chloride-potassium) lysing buffer	ThermoFisher	Cat#A1049201
Chemical Compound	Alcian Blue 8GX	Sigma-Aldrich	Cat#: A3157
Chemical Compound	Alizarin	Sigma-Aldrich	Cat#A3882-1G
Chemical Compound	Alizarin red S	Carl Roth	Cat#: A5533-25G
Chemical Compound	Baytril, Enrofloxacin	Elanco
Chemical Compound	Buprenorphine	Butler Schein	Cat# \031919
Chemical Compound	Calcein	Sigma-Aldrich	Cat#C0875-10G
Chemical Compound	Chemiluminescent substrate	Thermo	34577
Chemical Compound	Crystal Violet	Sigma-Aldrich	Cat#: C0775
Chemical Compound	Dexamethasone	Sigma-Aldrich	Cat#: D-4902
Chemical Compound	Epredia™ Cal-Rite™	Fisher Scientific	Cat# 22-046339
Chemical Compound	essential medium alpha (MEM-α)	Fisher Scientific	Cat#12561-056
Chemical Compound	Evans Blue dye	Sigma-Aldrich	Cat# E2129
Chemical Compound	Fetal Bovine Serum (FBS)	ThermoFisher	Cat#: 16000–069
Chemical Compound	Heparin-agarose beads	Sigma	Cat# H6508
Chemical Compound	Human platelet-derived lysate	Stem Cell Technologies	Cat#06960
Chemical Compound	L-ascorbic acid 2-phosphate	Sigma-Aldrich	Cat#: A8960
Chemical Compound	Laemmli sample buffer	Bio-Rad	1610747
Chemical Compound	Matrigel	Corning	Cat#: CB40234A
Chemical Compound	Naloxone	Tocris Bioscience	Cat#0599/100
Chemical Compound	Nitrocellulose membranes	Bio-Rad	170-4270
Chemical Compound	Normal donkey serum	Abcam	AB7475
Chemical Compound	Nuclease-free water	Thermo Fisher Scientific	Cat#: 10977023
Chemical Compound	Oil red O	Sigma-Aldrich	Cat#: O0625
Chemical Compound	Optimal Cutting Temperature compound (OCT)	ThermoFisher	Cat#: 23-730-571
Chemical Compound	Osmium tetroxide	Electron Microscopy Sciences	Cat#19170
Chemical Compound	Paraformaldehyde (PFA)	Electron Microscopy Sciences	Cat#: 15710
Chemical Compound	Penicillin-streptomycin solution	ThermoFisher	Cat#15140–122
Chemical Compound	Ponceau S staining	Thermo	A40000279
Chemical Compound	Potassium dichromate	Sigma-Aldrich	Cat# 24–4520
Chemical Compound	Propidium iodide	Biolegend	Cat#: 421301
Chemical Compound	Protease Inhibitors	Thermo	78425
Chemical Compound	Recombinant RNase inhibitor	Clontech	Cat#: 2313B
Chemical Compound	Silver Nitrate	Sigma	Cat#: 209139-100G
Chemical Compound	Sterile artificial cerebral spinal fluid	Tocris Bioscience	Cat#3525
Chemical Compound	Triton X-100 (10%)	Thermo Fisher Scientific	Cat#: 85111
Chemical Compound	β-glycerophosphate	Sigma-Aldrich	Cat#: G9891
Commercial assay or kit	High-Capacity cDNA Reverse Transcription Kit	Applied Biosystems	Cat#4374966
Commercial assay or kit	Movat’s Pentachrome staining kit	Abcam	Cat# ab245884
Commercial assay or kit	Nextera XT kit	Illumina	Cat#: FC-131–1096
Commercial assay or kit	Plasma triglycerides	Cayman Chemicals	Cat#10010303
Commercial assay or kit	RNAScope Multiplex Fluorescent V2 Assay	Acdbio	Cat#: 323100
Commercial assay or kit	RNeasy Mini Kit	Qiagen	Cat#74104
Commercial assay or kit	TRAP staining kit	Cosmo Bio LTD	PMC-AK04F-COS
Mouse Diet	Standard lab diet, 4% kCal Fat	LabDiet	Pico Lab, 5058
Mouse Diet	High-fat diet , 60% kCal Fat	Research Diets	Cat#D12492
Mouse Diet	Low Ca2+ diet, 0.01% calcium, 0.4% phosphorus)	Teklad	TD.95027
Peptide, recombinant protein	mFst	NovusBiological	Cat# NBP2762685U
Peptide, recombinant protein	100 U/ml DNase I	Worthington	Cat#: NC9199796
Peptide, recombinant protein	Bam22P	Sigma	Cat# SCP0057
Peptide, recombinant protein	Collagenase II buffer	Sigma-Aldrich	Cat#C6885
Peptide, recombinant protein	hCCN3	NovusBiological	Cat#NBP2-35084
Peptide, recombinant protein	hFST	Stemcell Technologies	Cat#50-197-6487
Peptide, recombinant protein	hGRP	RayBiotech	Cat#230-00695-10
Peptide, recombinant protein	mCcn3	R&D Systems	Cat # 1976-NV-050
Peptide, recombinant protein	mCcn3	NovusBiological	Cat#NBP2-35100
Peptide, recombinant protein	MetEnk	Sigma	Cat#M6638
Peptide, recombinant protein	S961	Novo Nordisk	Cat# NNC0069-0961
Peptide, recombinant protein	SMARTScribe reverse transcriptase	Clontech	Cat#: 639538
Sequence-based Reagent	2.5 mM dNTP	Invitrogen	Cat#: 10297–018
Sequence-based Reagent	2.5 μM oligo dT30VN	IDT
Sequence-based Reagent	Agencourt AMPure XP beads	Beckman Coulter	Cat#: A63882
Sequence-based Reagent	External RNA Controls Consortium ExFold RNA Spike-In Mix 2	ERCC; Invitrogen	Cat#: 4456739
Sequence-based Reagent	In Situ Polymerase Chain Reaction (ISPCR) primers	IDT
Sequence-based Reagent	KAPA HiFi HotStart ReadyMix	Kapa Biosystems	Cat#: KK2602
Sequence-based Reagent	Template-switching oligonucleotide	TSO; Exiqon
siRNA Probes	Ccn3 siRNA pools	Dharmacon	E-040684-00-0010
siRNA Probes	Non-targeting scramble siRNA pools	Dharmacon	D-001810-10-05
Viral Vector	AAVdj-CAG-CCN3	Vector Biolabs	AAV-265951
Viral Vector	pAAV[3shRNA]-U6>mCcn3[shRNA#1]-U6>mCcn3[shRNA#2]- U6>mCcn3[shRNA#3]-CMV>mCherry:WPRE	Vector Builder	VB230424-1617mdz
Viral Vector	AAVdj-GFP	Addgene	49055

## Sheet: Supplementary Table2_Antibodies
Supplementary Table 2
Antibody	Catalog #	Dilution	Validation
Antibodies Used in Immunoblotting and Histology
Anti-human ERalpha	EMD Millipore, #C1355 polyclonal rabbit	1:750	Validated by the manufacturer to detect ERalpha in breast cancer cell lines. In addition hypothalamic ERalpha expression was absent in conditional ERalpha knockout mice.
Anti-human Kiss 1	Abcam, #ab19028 polyclonal rabbit	1:200	Validated by the manufacturer to dected Kiss 1. See https://www.abcam.com/kisspeptin-antibody-ab19028-references.html#top-608
Anti- mouse Vimentin	Abcam, #AB92547-1001 monoclonal rabbit	1:1000	Validate by the manufacturer to detect VIM
Anti-Mouse CCN3	R&D Systems, #AF1976 polyclonal goat	1:1000	Validated by the manufacturer to detect CCN3 in conditioned medium of Sf9y82 cells infected with a recom-binant baculovirus expressing CCN3 (NOV) in the sense orientation. Perbal, B. et al. (1999) Proc. Natl. Acad. Sci. USA 96:869.
HRP-conjugated secondary antibody for CCN3	Invitrogen,#A15999	1:30000	Validated by the manufacturer.
Secondary Alexa Fluor-coupled antibodies	Invitrogen, #A-21447, #A10042, or #A-11055	1:1000	Validated by the manufacturer.
FACS Sorting Antibodies - Mouse	Listed Below		All antibodies were used for flow cytometry and are validated, commercially available products that addtionally have been validated in previously published studies (e.g. PMID: 29748647 & PMID: 15967997).
Anti-mouse Thy1.1	Cat#: 47-0900), CD90.1 (Thy-1.1) Monoclonal Antibody (HIS51), APC-eFluor 780, eBioscience™		Reported for flow cytometry recognizing mouse CD90.1
Anti-mouse Thy1.2	(Cat#: 47-0902), CD90.2 (Thy-1.2) Monoclonal Antibody (53-2.1), APC-eFluor 780, eBioscience™		Reported for flow cytometry recognizing mouse CD90.2
Anti-mouse CD105	Cat#: 13-1051), CD105 (Endoglin) Monoclonal Antibody (MJ7/18), Biotin, eBioscience™		Reported for flow cytometry recognizing mouse CD105
Anti-mouse CD51	Cat#: 551187), CD51 (Integrin alpha V) Monoclonal Antibody (RMV-7), PE, BD Biosciences,		Reported for flow cytometry recognizing mouse CD51
Anti-mouse CD200	Cat#: MA5-17980), CD200 Monoclonal Antibody (OX90), FITC, eBioscience™		Reported for flow cytometry recognizing mouse CD200
Anti-mouse Ter119	Cat#: 15-5921), TER-119 Monoclonal Antibody (TER-119), PE-Cyanine5, eBioscience™		Reported for flow cytometry recognizing mouse Ter119
Anti-mouse Tie2	Cat#: 14-5987), CD202b (TIE2) Monoclonal Antibody (TEK4), eBioscience™		Reported for flow cytometry recognizing mouse Tie2
Anti-mouse 6C3	Cat#: 108312), Ly-51 Antibody Monoclonal Antibody (6C3), Alexa Fluor® 647, BioLegend		Reported for flow cytometry recognizing mouse CD249
Anti-streptavidin-PE-Cy7	Cat# 25–4317), eBioscience™ Streptavidin PE-Cyanine7 Conjugate		Reported for flow cytometry recognizing Biotin
Anti-mouse Sca1	Cat# 56-5981), Ly-6A/E (Sca-1) Monoclonal Antibody (D7), Alexa Fluor™ 700, eBioscience™		Reported for flow cytometry recognizing mouse Ly-6A/E
Anti-mouse CD45	Cat#: 103110), CD45 Monoclonal Antibody (30-F11), PE-Cyanine5, BioLegend		Reported for flow cytometry recognizing mouse CD45
Anti-mouse CD45	Cat#: 11–0451), CD45 Monoclonal Antibody (30-F11), FITC, eBioscience™		Reported for flow cytometry recognizing mouse CD45
Anti-mouse CD31	Cat#: 12-0311), CD31 Monoclonal Antibody (390), PE, eBioscience™		Reported for flow cytometry recognizing mouse CD31
Anti- mouse CD140a	Cat#17–1401), CD140a Monoclonal Antibody (APA5), eBioscience™		Reported for flow cytometry recognizing mouse CD140a
Anti-mouse CD24	Cat#47–0242), CD24 Monoclonal Antibody (M1/69), APC-eFluor780, eBioscience™		Reported for flow cytometry recognizing mouse CD24
FACS Sorting Antibodies -Human	Listed Below		All antibodies were used for flow cytometry and are validated, commercially available products that addtionally have been validated in previously published studies (e.g. PMID: 29748647 & PMID: 15967997).
Mouse anti-human CD45	Cat#304029), CD45 Monoclonal Antibody (HI30), Pacific Blue™,, BioLegend		Reported for flow cytometry recognizing anti-human CD45
Mouse anti-human CD235ab	Cat#306612), CD235ab Monoclonal Antibody (HIR2), Pacific Blue™, BioLegend		Reported for flow cytometry recognizing anti-human CD235a
Mouse anti-human CD31	Cat#13-0319), CD31 Monoclonal Antibody (WM-59), Biotin, eBioscience™		Reported for flow cytometry recognizing anti-human CD31
Anti-streptavidin-APC-AlexaFlour750	Cat#SA1027), Streptavidin, (APC-Alexa Fluor™ 750), Thermo Fisher		Reported for flow cytometry recognizing Biotin
Mouse anti-human CD202b	Cat#334204), CD202b Monoclonal Antibody CD202b (33.1), Biotin-linked, BioLegend		Reported for flow cytometry recognizing anti-human CD202B
Mouse anti-human CD146	at#342010), CD46 Monoclonal Antibody (SHM-57), PE-Cy7, Biolegend		Reported for flow cytometry recognizing anti-human CD146
Mouse anti-human PDPN	Cat#17-9381), PDPN Monoclonal Antibody (NZ 1.3), APC, Thermo Fisher		Reported for flow cytometry recognizing anti-human PDPN
Mouse anti-human CD164	Cat#324808), CD 164 Monoclonal Antibody (67D2), PE, BioLegend		Reported for flow cytometry recognizing anti-human CD164
Mouse anti-human CD73	Cat#344016), CD73 Monoclonal Antibody (Ad2), FITC, BioLegend		Reported for flow cytometry recognizing anti-human CD73

## Sheet: Supplementary Table3_Stats
Supplementary Table 3
Figure	Figure Panel	Statistical Test	Result	Post Hoc Comparison(s)
Fig 1	1e, % Change in BV/TV - Females Post Joining	2-Way ANOVA	F(1,13)=9.355, P=0.0091	Šídák's multiple comparisons test: WT:WT Pairing vs WT:Esr1Nkx2.1Cre 3Wks P=0.0083, 6Wks P=0.0362, 17Wks P=0.0138
	1f, BV/TV% - Females 17 Wks Post Joining	1-Way ANOVA	F(3,26)=7.219, P=0.0011	Tukey's multiple comparisons test:WT:WT Pairing 17 Wks ns, WT:Esr1Nkx2.1Cre 17 Wks P=0.0040, WT:WT vs WT:Esr1Nkx2.1Cre 17 Wks P=0.0135
	1i, BV/TV% - Females Femurs 6 Wks Post Transplantion	Unpaired, 2-tailed, Student's t test	Female Femurs: 6.477 n=5, 40.88 n=6, t=4.668, df=9, P=0.0012	WT:WT vs WT:Esr1Nkx2.1Cre Femur Transplants
	1i, BV/TV% - Male Femurs 6 Wks Post Transplantion	Unpaired, 2-tailed, Student's t test	Males Femurs: 7.765 n=4, 46.80 n=4, t=7.898, df=6, P=0.0002	WT:WT vs WT:Esr1Nkx2.1Cre Femur Transplants
Fig 2	2d, Fractional Areas for Marrow, Cartilage and Bone in Individual Kidney Grafts	1-Way ANOVA	F(5,27)=202.9 P<0.0001	Tukey's multiple comparisons test: Cartilage WT vs Cartilage Mutant ns, Marrow WT vs Marrow Mutant P<0.0001, Bone WT vs Bone Mutant P<0.0001
	2e, BMD for Separate Kidney Graft Cohort	Unpaired, 2-tailed, Student's t test	Female 0.1205 n=4, 0.1593 n=4, t=4.106, df=6, P=0.0063	WT vs Esr1Nkx2.1Cre Kidney Capsule Transplant
	2h, Volumetric of Ossicles in MBH	Mann Whitney Test, 2-tailed	Female 0.000 n=7, 0.02313 n=6, Sum of ranks 28, 63, P=0.0006	WT vs Esr1Nkx2.1Cre SSCs MBH Brsin Transplant
	2i, Percent of FACS-purified ocSSCs, 3 Wks, Female	Unpaired, 2-tailed, Student's t test	Female 0.08533 n=3, 0.1967 n=3, t=7.747, df=4, P=0.0015	Female WT vs Esr1Nkx2.1Cre 3 Wks
	2i, Percent of FACS-purified ocSSCs, 10 Wks, Female and Male	1-Way ANOVA	F(5,19)=20.54, P<0.0001	Tukey's multiple comparisons test: Female WT vs Esr1Nkx2.1Cre 10 Wks P<0.0001, Female WT vs Male WT 10 Wks P=0.0009, Male WT vs Male Esr1Nkx2.1Cre 10 Wks ns
	2i, Percent of FACS-purified pvSSCs, 3 Wks, Female	Unpaired, 2-tailed, Student's t test	Female 0.02800 n=3, 0.04400 n=3, t=0.9119, df=6, P ns	Female WT vs Esr1Nkx2.1Cre 3 Wks
	2i, Percent of FACS-purified pvSSCs, 10 Wks, Female and Male	1-Way ANOVA	F(3,14)=12.60, P=0.0003	Tukey's multiple comparisons test: Female WT vs Esr1Nkx2.1Cre 10 Wks ns, Female WT vs Male Wt 10 Wks P=0.0027, Male WT vs Male Esr1Nkx2.1Cre 10 Wks ns
	2i, Percent of FACS-purified APCs, 3 Wks, Female	Unpaired, 2-tailed, Student's t test	Female 0.03767 n=3, 0.01982 n=3, t=2.237, df=4, P=0.0444	Female WT vs Esr1Nkx2.1Cre 3 Wks
	2i, Percent of FACS-purified APCs, 10 Wks, Female and Male	1-Way ANOVA	F(3,14)=3.543, P=0.0426	Tukey's multiple comparisons test: Female WT vs Esr1Nkx2.1Cre 10 Wks ns, Female WT vs Male Wt 10 Wks ns, Male WT vs Male Esr1Nkx2.1Cre 10 Wks ns
	2j, Isolated ocSSCs-AR, 3 Wks, Female	Unpaired, 2-tailed, Student's t test	Female 0.04263 n=3, 0.05490 n=3, t=16.99, df=4, P<0.0001	Female WT vs Esr1Nkx2.1Cre 3 Wks
	2j, Isolated ocSSCs-AR, 10 Wks, Female	Unpaired, 2-tailed, Student's t test	Female 0.05770 n=3 , 0.09900 n=3, t=6.469, df=4, P=0.0029	Female WT vs Esr1Nkx2.1Cre 10 Wks
	2j, Isolated ocSSCs-AR, 54 Wks, Female	Unpaired, 2-tailed, Student's t test	Female 0.0042 n=3 , 0.0305 n=3, t=7.099, df=4, P=0.0021	Female WT vs Esr1Nkx2.1Cre 10 Wks
	2j, Isolated ocSSCs-AB, 3 Wks, Female	Unpaired, 2-tailed, Student's t test	Female 0.06980 n=3, 0.08707 n=3, t=3.575, df=4, P=0.0233	Female WT vs Esr1Nkx2.1Cre 3 Wks
	2j, Isolated ocSSCs-AB, 10 Wks, Female	Unpaired, 2-tailed, Student's t test	Female 0.1379 n=3 , 0.1794 n=3, t=3.353, df=4, P=0.0285	Female WT vs Esr1Nkx2.1Cre 10 Wks
	2j, Isolated ocSSCs-AB, 54 Wks, Female	Unpaired, 2-tailed, Student's t test	Female 0.0366 n=4 , 0.2680 n=4, t=9.796, df=6, P<0.0001	Female WT vs Esr1Nkx2.1Cre 10 Wks
Fig 3	3a, Fractional Bone Volume of Femur from Females fed SD or HFD	1-Way ANOVA	F(3,12)=27.75, P<0.0001	Tukey's multiple comparisons test: Female WT SD vs Female WT on HFD ns, Female WT SD vs Esr1Nkx2.1Cre SD P<0.0001, Female Esr1Nkx2.1Cre SD vs Esr1Nkx2.1Cre HFD P<0.0001
	3a, Cortical Bone Volume of Femur frp, Females fed SD or HFD	1-Way ANOVA	F (3, 12) = 22.46, P<0.0001	Tukey's multiple comparisons test: Female WT SD vs Female WT on HFD ns, Female WT SD vs Esr1Nkx2.1Cre SD P<0.0001, Female Esr1Nkx2.1Cre SD vs Esr1Nkx2.1Cre HFD P<0.0001
	3a, Mechanical Strength of Femur from Females fed SD or HFD	1-Way ANOVA	F(3,21)=54.63 P<0.0001	Tukey's multiple comparisons test: Female WT SD vs Female WT on HFD ns, Female WT SD vs Esr1Nkx2.1Cre SD P=0.004, Female Esr1Nkx2.1Cre SD vs Esr1Nkx2.1Cre HFD P=0.010
	3a, BMAT Volume of Femur from Females fed SD or HFD	1-Way ANOVA	F(3,12)=22.46, P<0.0001	Šídák's multiple comparisons test: Female WT SD vs Female WT on HFD P=0.0002, Female WT HFD vs Esr1Nkx2.1Cre HFD P<0.0001, Female Esr1Nkx2.1Cre SD vs Esr1Nkx2.1Cre HFD ns
	3d, Transcript levels of Ccn3 in the ARC by qPCR	Unpaired, 2-tailed, Student's t test	Female 1.033 n=2, 3.055 n=3, t=8.557, df=3, P=0.0034	Female WT vs Esr1Nkx2.1Cre ARC 3.5 Wks
	3d, Transcript levels of Penk in the ARC by qPCR	Unpaired, 2-tailed, Student's t test	Female 1.009 n=2, 2.204 n=3, t=6.953, df=3, P=0.0061	Female WT vs Esr1Nkx2.1Cre ARC 3.5 Wks
Fig 4	4a, Osteogenic Differentiation Assays of Purified Mouse ocSSCs treated with Recombinant Mouse (m)CCN3 protein or the Penk-encoded met-ENK and Bam22P peptides	1-Way ANOVA	F (7, 16) = 410.6, P<0.0001	Dunnett's multiple comparisons test: Ctrl vs. rCCN3 0.25nM P<0.0001 , Ctrl vs. rCCN3 2.5 nM P<0.0001, Ctrl vs. rCCN3 25 nM ns, Ctrl vs. MetEnk 10nM ns, Ctrl vs. MetEnk 100nM P=0.1874, Ctrl vs. Bam22 1uM ns, Ctrl vs. Bam22 10uM ns
	4b, Osteogenic Differentiation Assays of Purified Human ocSSCs (Young) Treated with Recombinant Human (h)CCN3 protein, 15 Yr M Fracture	1-Way ANOVA	F(10, 22)=74.69, P<0.0001	Dunnett's multiple comparisons test: Ctrl vs. rCCN3 0.25nM P<0.0001 , Ctrl vs. rCCN3 2.5 nM ns, Ctrl vs. MetEnk 10nM ns, Ctrl vs. MetEnk 100nM P=0.1874, Ctrl vs. Bam22 1uM ns, Ctrl vs. Bam22 10uM ns, Cntl vs. GRP ns, Cntl vs FST ns
	4c, Osteogenic Differentiation Assays of Purified Human ocSSCs (Young) Treated with Recombinant Human (h)CCN3 protein, 14 Yr M Growth Plate (GP)	1-Way ANOVA	F(2,6)=179.9, P<0.0001	Tukey's multiple comparisons test: Ctrl vs 0.25nM P<0.0001, Ctrl vs 2.5nM ns
	4c, Osteogenic Differentiation Assays of Purified Human ocSSCs (Older) Treated with Recombinant Human (h)CCN3 Protein, 72 Yr F BM	1-Way ANOVA	F(2,6)=23.37, P=0.0015	Tukey's multiple comparisons test: Ctrl vs 0.025nM P=0.0014, Ctrl vs 0.25nM P=0.0071
	4c, Osteogenic Differentiation Assays of Purified Human ocSSCs (Older) Treated with Recombinant Human (h)CCN3 Protein, 61 Yr M Clav	1-Way ANOVA	F(2,6)=32.86, P=0.0006	Tukey's multiple comparisons test: Ctrl vs 0.025nM P=0.0007, Ctrl vs 0.25nM P=0.00015
	4d, Fractional Bone Volume for Female Femurs Cultured Ex Vivo with Plasma	Paired, 1-tailed, Student's t test	Number of Pairs 19, Mean of Differences 1.460, t=7.719, df=18, P<0.0001	Female WT vs Esr1Nkx2.1Cre Femurs 6-8 Wks
	4d, Fractional Bone Volume for Male Femurs Cultured Ex Vivo with Plasma	Paired, 1-tailed, Student's t test	Number of Pairs 10, Mean of Differences 2.454, t=8.563, df=9, P<0.0001	Male WT vs Esr1Nkx2.1Cre Femurs 6-8 Wks
	4d, Percent Change in Fractional Bone Volume of Contralateral Femurs	Unpaired, 2-tailed, Student's t test	Female 37.06 n=19, Male 49.67 n=10, t=1.169, df=27, ns	Female WT vs Male WT treated with Female Plasma from Female WT or Esr1Nkx2.1Cre
	4f, Fractional Bone Volume for Female Femurs Cultured Ex Vivo with Recombinant Mouse CCN3	Paired, 1-tailed, Student's t test	Number of Pairs 11, Median of Differences 2.908, t=4.819, df=10, P=0.0004	Female WT Baseline vs Female WT treated with mCCN3
	4f, Fractional Bone Volume for Male Femurs Cultured Ex Vivo with Recombinant Mouse CCN3	Paired, 1-tailed, Student's t test	Number of Pairs 8, Median of Differences 3.286, t=3.002, df=7 P=0.0097	Male WT Baseline vs Male WT treated with mCCN3
	4f, Percent Change in Bone Volume of Female Treated with either CCN3 or Saline and then Compared to Contralateral Femur	Unpaired, 2-tailed, Student's t test	Female -20.77 n=7, 27.14 n=11, t=5.205, df=16, P<0.0001	Female WT Treated with Saline vs Female WT Treated with CCN3
	4f, Percent Change in Bone Volume of Male Treated with either CCN3 or Saline and then Compared to Contralateral Femur	Unpaired, 2-tailed, Student's t test	Male -.2.740 n=5, 63.78 n=8, t=2.917, df=11, P=0.0140	Male WT Treated with Saline vs Male WT Treated with CCN3
	4g, Percent Change in % BV/TV in Female WT Mice following daily CCN3 Injections (21 days)	Unpaired, 2-tailed, Student's t test	Female 100.0 n=6, 119.3 n=8, t=3.824, df=12, P=0.0024	Female WT Following Daily CCN3 Injections versus Vehicle Injections
	4g, Percent Change in % BV/TV in Male WT Mice following daily CCN3 Injections (21 days)	Unpaired, 2-tailed, Student's t test	Male 102.6 n=7, 150.9 n=6, t=2.632, df=11, P=0.0233	Male WT Following Daily CCN3 Injections versus Vehicle Injections
	4i, Fractional Bone Volume of Male WT femurs following Stabilized Pin Fracture Treated with PBS or mCCN3 in Slow Release Gel (21 days Post Fracture)	1-Way ANOVA	F(2,10)=45.58, P<0.0001	Dunnett's multiple comparisons test: Ctrl vs 1 µg P=0.0028, Ctrl vs 2 µg P<0.0001, 1µg vs 2 µg P = 0.0007
	4i, Mechanical Strength of Male WT femurs following Stabilized Pin Fracture Treated with PBS or mCCN3 in Slow Release Gel (21 days Post Fracture)	1-Way ANOVA	F(2,11)=6.531, P=1.0135	Dunnett's multiple comparisons test: Ctrl vs 1 µg P=0.0241, Ctrl vs 2 µg P<0.0114, 1µg vs 2 µg ns
Fig 5	5a, XY plot of the number of CCN3-positive neurons in the posterior ARC versus %BV/TV	Simple linear regression	R squared=0.8574, P<0.0001	CCN3-positive neurons in the posterior ARC versus the fractional bone volume
	5e, %BV/TV Femur after Ectopic Expression 2-3 month old Female of mCCN3 in Hepatocytes - 5 weeks post-infection (3x1011)	Unpaired, 2-tailed, Student's t test	Female 2.473 n=7, 4.409 n=8, t=6.569, df=13, P<0.0001	Female Esr1fl/fl %BV/TV Following AAVdj-CCN3 Hepatic Expression versus AAVdj
	5e, %BV/TV L5 after Ectopic Expression 2-3 month old Female of mCCN3 in Hepatocytes - 5 weeks post-infection (3x1011)	Unpaired, 1-tailed, Student's t test	Female 31.78 n=4, 36.63 n=3, t=3.147, df=5, P=0.0127	Female Esr1fl/fl %BV/TV Following AAVdj-CCN3 Hepatic Expression versus AAVdj
	5e, 3 Pt Bend (Maximal Load, N) after Ectopic Expression 2-3 month old Female of mCCN3 in Hepatocytes - 5 weeks post-infection (3x1011)	Unpaired, 2-tailed, Student's t test	Female 17.27 n=7, 18.72 n=8, t=2.247, df=12, P=0.0442	Female Esr1fl/fl 3 Pt Bend Following AAVdj-CCN3 Hepatic Expression versus AAVdj
	5f, %BV/TV Femur after Ectopic Expression 2-3 month old Male of mCCN3 in Hepatocytes - 5 weeks post-infection (3x1011)	Unpaired, 1-tailed, Student's t test	Male 8.767 n=6, 13.67 n=7, t=2.777, df=11, P=0.0090	Male Esr1fl/fl %BV/TV Following AAVdj-CCN3 Hepatic Expression versus AAVdj
	5f, %BV/TV L5 after Ectopic Expression 2-3 month old Male of mCCN3 in Hepatocytes - 5 weeks post-infection (3x1011)	Unpaired, 1-tailed, Student's t test	Male 29.358 n=5, 39.59 n=7, t=4.555, df=10, P=0.0005	Male Esr1fl/fl %BV/TV Following AAVdj-CCN3 Hepatic Expression versus AAVdj
	5f, 3 Pt Bend (Maximal Load, N) after Ectopic Expression 2-3 month old Male of mCCN3 in Hepatocytes - 5 weeks post-infection (3x1011)	Unpaired, 2-tailed, Student's t test	Male 17.68 n=6, 20.12 n=7, t=3.877, df=11, P=0.0026	Male Esr1fl/fl 3 Pt Bend Following AAVdj-CCN3 Hepatic Expression versus AAVdj
	5g, %BV/TV Femur after Ectopic Expression 4-5 month old OVX Female of mCCN3 in Hepatocytes - 9 weeks post-infection (3x1011)	Unpaired, 1-tailed, Student's t test	Female 1.336 n=8, 2.2231 n=8, t=3.294, df=14, P=0.0027	Female Esr1fl/fl %BV/TV Following AAVdj-CCN3 Hepatic Expression versus AAVdj
	5g, %BV/TV L5 after Ectopic Expression 4-5 month old OVX Female of mCCN3 in Hepatocytes - 9 weeks post-infection (3x1011)	Unpaired, 1-tailed, Student's t test	Female 14.13 n=8, 18.66 n=8, t=2.070, df=14, P=0.0287	Female Esr1fl/fl %BV/TV Following AAVdj-CCN3 Hepatic Expression versus AAVdj
	5h, %BV/TV in 20-23 month old Females after Ectopic Expression of mCCN3 in Hepatocytes - 9 weeks post infection (3x1011)	Mann Whitney Test, 1-tailed	Female 1.310 n=5, 2.772 n=5, Sum of ranks 17 , 38, P=0.0159	Female Esr1fl/fl %BV/TV Following AAVdj-CCN3 Hepatic Expression versus AAVdj
	5i, BFR/BS (Bone Fromation Rate/Bone Surface) after after Ectopic Expression 2-3 month old Female of mCCN3 in Hepatocytes - 5 weeks post-infection (3x1011)	Unpaired, 1-tailed, Student's t test	Female 0.7423 n=7, 0.9699 n=8, t=2.998, df=13, P=0.0051	Female Esr1fl/fl BFR/BS Following AAVdj-CCN3 Hepatic Expression versus AAVdj
	5i, N. Ob/Bs (Number of Osteoblasts per Bone Surface) after Ectopic Expression 2-3 month old Female of mCCN3 in Hepatocytes - 5 weeks post-infection (3x1011)	Unpaired, 1-tailed, Student's t test	Female 10.96 n=7, 12.04 n=8, t=2.162, df=13, P=0.0249	Female Esr1fl/fl N. Ob/BS Following AAVdj-CCN3 Hepatic Expression versus AAVdj
	5j, N. Oc/Bs (Number of Osteoclasts per Bone Surface) after Ectopic Expression 2-3 month old Female of mCCN3 in Hepatocytes - 5 weeks post-infection (3x1011)	Unpaired, 2-tailed, Student's t test	Female 9.67 n=4, 9.62 n=4, t=0.2198, df=6, ns	Female Esr1fl/fl N. Oc/BS Following AAVdj-CCN3 Hepatic Expression versus AAVdj
	5j, N. Lacunae (Lacunar Density per Bone Area) after Ectopic Expression 2-3 month old Female of mCCN3 in Hepatocytes - 5 weeks post-infection (3x1011)	Unpaired, 2-tailed, Student's t test	Female 5.89 n=4, 5.96 n=4, t=0.2165, df=6, ns	Female Esr1fl/fl Lucunar Density Following AAVdj-CCN3 Hepatic Expression versus AAVdj
Fig 6	6c, Ccn3 Transcripts from ARC from Esr1fl/fl virgin, Esr1Nkx2.1-Cre virgin, and Esr1fl/fl lactating (7DPP) Females	1-Way ANOVA	F(2,8)=14.22, P=0.0023	Šídák's multiple comparisons test: Virgin WT vs. Mutant P=0.0024, Virgin WT vs. PPD7 P=0.0383
	6f, Litter Size (N. pups per litter) after shCcn3 into ARC of 3-4 month old Females prior to pregnancy	Unpaired, 2-tailed, Student's t test	Female 6.6 n=5, 7 n=9, t=0.5158, df=12, P=0.6154	Female Esr1fl/fl Litter Sizes Following Stereotaxic Injection of shCcn3 versus shControl AAV vectors.
	6g, %BV/TV after shCcn3 into ARC of 3-4 months old lactating Females (12DPP)	Unpaired, 1-tailed, Student's t test	Female 6.060 n=5, 4.236 n=9, t=2.906, df=12, P=0.0066	Lactating Female (12DPP) Esr1fl/fl %BV/TV Following Stereotaxic Injection of shCcn3 versus shControl AAV vectors.
	6h, Mean Weight of Pups following 4 and 8 weeks of standard diet (SD) or low calcium diet (LCD) in females injected with shCcn3 viral vector, Litters culled to 5 for SD and 6 for LCD.	3-Way ANOVA - Treatment and Diet	F(3,16)=20.02, P<0.0001	Šídák's multiple comparisons test: Females shCntrl vs shCcn3 Low Calcium Diet (LCD) 4Wks P=0.0057, 8Wks P<0.0001
