# Supplementary material for: A maternal brain hormone that builds bone
Source: Nature. 2024 Jul 10;632(8024):357–65. doi: 10.1038/s41586-024-07634-3 (PMC11306098; doi:10.1038/s41586-024-07634-3)
Supplement: Supplementary file 4 — Source Data Fig. 1–6 [file 41586_2024_7634_MOESM4_ESM.xlsx]

## Sheet: Guide to Source Data
Guide to Soure Data Figs 1-6	Figure Title
Source Data for Panels in Main Figure 1	A Brain-Dependent Circulatory Factor Builds Bones in Mice.
Source Data for in Panels Main Figure 2	A Brain-Dependent Circulatory Factor Increases Osteogenic Capacity of ocSSCs
Source Data for Panels in Main Figure 3	Identification of CCN3 as a Brain-Derived Osteoanabolic Factor.
Source Data for Panels in Main Figure 4	CCN3 Enhances Osteogenesis, Bone Formation, and Fracture Repair
Source Data for Panels in Main Figure 5	Exogenous CCN3 Drives Higher Mass, Strength, and Formation of Bone in Vivo
Source Data for Panels in Main Figure 6	Lactating Females Require Maternal Brain CCN3 to Sustain Progeny

## Sheet: Figure 1 Source Data
Source Data for Main Figure 1
Figure	Title of Figure Panel	Data1	Data2	Data3	Data4	Data5	Data6
Fig 1e	1e, % Change in BV/TV - Females Post Joining	WT:WT Pairing 3 Wks (% Change in BV/TV)	WT:Esr1Nkx2.1Cre 3Wks (% Change in BV/TV)	WT:WT Pairing 6 Wks (% Change in BV/TV)	WT:Esr1Nkx2.1Cre 6Wks (% Change in BV/TV)	WT:WT Pairing 17 Wks (% Change in BV/TV)	WT:Esr1Nkx2.1Cre 17Wks (% Change in BV/TV)
		78.9	489.5	72.31	321.9	119.01	287.4
		62.3	126.1	61.32	143.79	112.21	139.86
		124.4	232.9	93.9	290.9	69.67	364.77
		73.6	80.6	36	92.12	91.04	240.74
		54.9	81	80.65	114.49	170.97	180.19
		71.3		114.9		142.42
		50.1		101.89		114.28
		91.1		115.6		194.75
		60		78.66		146.39
		160.2		175.5
Fig 1f	1f, BV/TV% - Females 17 Wks Post Joining	WT:WT Pairing 0 Wks (%BV/TV)	WT:WT Pairing 17 Wks (%BV/TV)	WT:Esr1Nkx2.1Cre 0 Wks (%BV/TV)	WT:Esr1Nkx2.1Cre 17 Wks (%BV/TV)
		2.13	5.08	2.78	7.99
		3.05	3.63	1.53	2.14
		2.62	2.94	3.52	12.84
		3.56	2.48	2.16	5.2
		2.79	2.54	4.14	7.47
		3.48	5.95
		2.64	3.76
		2.24	2.56
		2.67	5.2
		3.19	4.67
Fig 1i	1i, BV/TV% - Femurs 6 Wks Post Transplantion	WT:WT Female Femur Transplant (%BV/TV)	WT:Esr1Nkx2.1Cre Femur Transplants (%BV/TV)	WT:WT Male Femur Transplants (%BV/TV)	WT:Esr1Nkx2.1Cre Male Femur Transplants (%BV/TV)
		0.402	31.3	1.06	56.1
		0.331	42.1	12.5	40.5
		0.151	18.8	2	44.3
		17.8	41.1	15.5	46.3
		13.7	55.6
			56.4

## Sheet: Figure 2 Source Data
Source Data for Main Figure 2
Figure	Title of Figure Panel	Data1	Data2	Data3	Data4	Data5	Data6
Fig 2d	2d, Fractional Areas for Marrow, Cartilage and Bone in Individual Kidney Grafts	Cartilage WT (Fraction of Total %)	Cartilage Esr1Nkx2.1Cre (Fraction of Total %)	Marrow WT (Fraction of Total %)	Marrow Esr1Nkx2.1Cre (Fraction of Total %)	Bone WT (Fraction of Total %)	Bone Esr1Nkx2.1Cre (Fraction of Total %)
		2.15242	6.65074	39.3165	6.73729	58.5311	86.612
		1.90189	5.49684	36.5914	6.54991	61.5067	87.9532
		15.6835	8.22065	23.074	5.16092	61.2425	86.6184
		2.49721	3.40348	30.5326	7.96652	66.9702	88.63
		18.7186	3.39409	32.3869	11.3028	48.8945	85.3031
		0		29.7558		70.2442
Fig 2e	2e, Bone Volume for Separate Kidney Graft Cohort	WT Kidney Capsule Transplant (BV/mm3)	Esr1Nkx2.1Cre Kidney Capsule Transplant (BV/ mm3)
		0.102	0.163
		0.121	0.17
		0.125	0.164
		0.134	0.14
Fig 2h	2h, Volumetric of Ossicles in MBH	WT SSCs MBH Brain Transplant (BV mm3)	Esr1Nkx2.1Cre SSCs MBH Brain Transplant (BV mm3)
		0	0.0484
		0	0.1154
		0	0.03565
		0	0.00489
		0	0.0106
		0	0.00059
		0
Fig 2i	2i, Percent of FACS-purified ocSSCs, 3 Wks, Female	Female WT 3 Wks (% Alive Cells)	Esr1Nkx2.1Cre 3 Wks (% Alive Cells)
		0.051	0.33
		0.049	0.5
		0.039	0.59
		0.037	0.36
Fig 2i	2i, Percent of FACS-purified ocSSCs, 10 Wks, Female and Male	Female WT 10 Wks. (% Alive Cells)	Female Esr1Nkx2.1Cre 10 Wks. (% Alive Cells)	Male WT 10 Wks	Male Esr1Nkx2.1Cre 10 Wks
		0.19	0.27	0.083	0.19
		0.24	0.24	0.073	0.22
		0.25	0.37	0.1	0.18
		0.15
		0.26
Fig 2i	2i, Percent of FACS-purified pvSSCs, 3 Wks, Female	Female WT 3 Wks (% Alive Cells)	Esr1Nkx2.1Cre 3 Wks. (% Alive Cells)
		0.012	0.031
		0.0043	0.018
		0.016	0.026
		0.038	0.031
		0.047	0.026
Fig 2i	2i, Percent of FACS-purified pvSSCs, 10 Wks, Female and Male	Female WT 10 Wks. (% Alive Cells)	Female Esr1Nkx2.1Cre 10 Wks. (% Alive Cells)	Male WT 10 Wks	Male Esr1Nkx2.1Cre 10 Wks
		0.046	0.07	0.013	0.049
		0.052	0.06	0.045	0.022
		0.068	0.058	0.026	0.061
		0.05
		0.067
Fig 2i	2i, Percent of FACS-purified APCs, 3 Wks, Female	Female WT 3 Wks (% Alive Cells)	Esr1Nkx2.1Cre 3 Wks. (% Alive Cells)
		0.024	0.016
		0.014	0.014
		0.024	0.026
		0.026	0.027
		0.025	0.037
Fig 2i	2i, Percent of FACS-purified APCs, 10 Wks, Female and Male	Female WT 10 Wks (% Alive Cells)	Female Esr1Nkx2.1Cre 10 Wks. (% Alive Cells)	Male WT 10 Wks	Male Esr1Nkx2.1Cre 10 Wks
		0.049	0.032	0.034	0.02
		0.041	0.053	0.045	0.00747
		0.043	0.033	0.034	0.032
		0.018
		0.035
Fig 2j	2j, Isolated ocSSCs-AR, 3 Wks, Female	Female WT 3 Wks (Abs. at 450 nm)	Esr1Nkx2.1Cre 3 Wks (Abs. at 450 nm)
		0.0425	0.054
		0.0425	0.0544
		0.0429	0.0563
Fig 2j	2j, Isolated ocSSCs-AR, 10 Wks, Female	Female WT 10 Wks (Abs. at 450 nm)	Esr1Nkx2.1Cre 10 Wks. (Abs. at 450 nm)
		0.0537	0.0974
		0.07	0.0983
		0.0494	0.1013
Fig 2j	2j, Isolated ocSSCs-AR, 54 Wks, Female	Female WT 54 Wks (Abs. at 450 nm)	Esr1Nkx2.1Cre 54 Wks (Abs. at 450 nm)
		0.0028	0.0268
		0.0048	0.027
		0.0051	0.0378
Fig 2j	2j, Isolated ocSSCs-AB, 3 Wks, Female	Female WT 3 Wks (Abs. at 595 nm)	Esr1Nkx2.1Cre 3 Wks (Abs. at 595 nm)
		0.0729	0.0955
		0.0698	0.0855
		0.0667	0.0802
Fig 2j	2j, Isolated ocSSCs-AB, 10 Wks, Female	Female WT 10 Wks. (Abs. at 595 nm)	Esr1Nkx2.1Cre 10 Wks (Abs. at 595 nm)
		0.1394	0.1798
		0.144	0.1994
		0.1303	0.1589
Fig 2j	2j, Isolated ocSSCs-AB, 54 Wks, Female	Female WT 54 Wks (Abs. at 595 nm)	Esr1Nkx2.1Cre 54 Wks (Abs. at 595 nm)
		0.0296	0.3169
		0.0382	0.2445
		0.0397	0.2963
		0.0383	0.2142

## Sheet: Figure 3 Source Data
Source Data for Main Figure 3
Figure	Title of Figure Panel	Data1	Data2	Data3	Data4
Fig 3a	3a, Fractional Bone Volume of Femur from Females fed SD or HFD	Female WT SD (% BV/TV)	Female WT HFD (% BV/TV)	Female Esr1Nkx2.1Cre SD (% BV/TV)	Female Esr1Nkx2.1Cre HFD (% BV/TV)
		0.0409	0.0601	0.2304	0.0803
		0.0645	0.0353	0.5177	0.0479
		0.0367	0.0323	0.3489	0.0613
		0.0543	0.0291	0.3689	0.0647
Fig 3a	3a, Cortical Bone Area of Femur from Females fed SD or HFD	Female WT SD (mm2)	Female WT HFD (mm2)	Female Esr1Nkx2.1Cre SD (mm2)	Female. Esr1Nkx2.1Cre HFD (mm2)
		0.534	0.5738	0.85	0.6354
		0.5522	0.6001	0.858	0.5982
		0.601	0.552	0.8043	0.6347
		0.5447	0.5867	0.8884	0.768
Fig 3a	3a, Mechanical Strength of Femur from Females fed SD or HFD	Female WT SD (Max Load N)	Female WT HFD (Max Load N)	Female Esr1Nkx2.1Cre SD (Max Load N)	Female Esr1Nkx2.1Cre HFD (Max Load N)
		32.8239	30.5286	47.9069	39.2551
		33.2852	29.7441	46.0145	40.2677
		31.92	26.6615	47.0672	44.3079
		34.983	24.9324	48.988	42.548
		28.4473	35.1036	44.5027	39.1021
		29.5446	29.95	41.5371	40.0114
				48.1548
Fig 3a	3a, BMAT Volume of Femur from Females fed SD or HFD	Female WT SD (Volume mm3)	Female WT HFD (Volume mm3)	Female Esr1Nkx2.1Cre SD (Volume mm3)	Female Esr1Nkx2.1Cre HFD (Volume mm3)
		0.0152	0.0598	0.0009	0.0057
		0.0206	0.0778	0.0001	0.0054
		0.0096	0.1459	0	0.0087
		0.0108	0.0957	0.0001	0.0032
Fig 3d	3d, Transcript levels of Ccn3 in the ARC by qPCR	Female WT ARC 3.5 Wks	Female Esr1Nkx2.1Cre ARC 3.5 Wks
		1.29336	3.03799
		0.773181	2.88257
			3.24362
Fig 3d	3d, Transcript levels of Penk in the ARC by qPCR	Female WT ARC 3.5 Wks	Female Esr1Nkx2.1Cre ARC 3.5 Wks
		0.87729	1.98555
		1.13987	2.29824
			2.32765

## Sheet: Figure 4 Source Data
Source Data for Main Figure 4									v	v	v	v
Figure	Title of Figure Panel	Data1	Data2	Data3	Data4	Data5	Data6	Data7	Data8	Data9	Data10	Data11
Fig 4a	4a, Osteogenic Differentiation Assays of Purified Mouse ocSSCs treated with Recombinant Mouse (m)CCN3 protein or the Penk-encoded met-ENK and Bam22P peptides	Ctrl (% of Control AI Red)	mCCN3. 0.25 nM (% of Control AI Red)	mCCN3. 2.5 nM (% of Control AI Red)	mCCN3. 25 nM (% of Control AI Red)	MetEnk 10nM (% of Control AI Red)	MetEnk 100nM(% of Control AI Red)	Bam22P 1uM. (% of Control AI Red)	Bam22P 10uM (% of Control AI Red)
		100.24	165.144	261.779	105.288	98.7981	111.058	102.404	106.731
		101.683	155.048	269.712	106.731	104.567	108.894	100.962	97.3558
		98.0769	151.442	280.529	109.615	95.1923	107.452	103.846	107.452
Fig 4b	4b, Osteogenic Differentiation Assays of Purified Human ocSSCs (Young) Treated with Recombinant Human (h)CCN3 protein, 15 Yr M Fracture	Ctrl (% of Control AI Red)	hCCN3. 0.25 nM (% of Control AI Red)	hCCN3. 2.5 nM (% of Control AI Red)	MetEnk 10nM (% of Control AI Red)	MetEnk 100nM(% of Control AI Red)	Bam22P 1uM (% of Control AI Red)	Bam22P 10uM (% of Control AI Red)	Grp 2ng/ml (% of Control AI Red)	Grp 22ng/ml (% of Control AI Red)	Fst 0.1 ug/ml (% of Control AI Red)	Fst 1 ug/ml (% of Control AI Red)
		98.0315	230.971	98.6877	104.462	98.6877	107.087	94.2257	95.5381	92.6509	100.263	106.037
		101.706	246.194	97.9003	112.598	102.1	97.1129	103.15	103.674	87.1391	100	100.787
		100.263	216.798	82.4147	113.123	108.924	86.8766	86.0892	101.837	79.5276	80.5774	106.824
Fig 4c	4c, Osteogenic Differentiation Assays of Purified Human ocSSCs (Young) Treated with Recombinant Human (h)CCN3 protein, 14 Yr M Growth Plate (GP)	Ctrl (% of Control AI Red)	hCCN3. 0.25 nM (% of Control AI Red)	hCCN3. 2.5 nM (% of Control AI Red)
		100	188.423	31.5485
		102.171	186.397	54.9928
		97.8292	191.896	59.6237
Fig 4c	4c, Osteogenic Differentiation Assays of Purified Human ocSSCs (Older) Treated with Recombinant Human (h)CCN3 Protein, 72 Yr F BM	Ctrl (% of Control AI Red)	hCCN3. 0.025 nM (% of Control AI Red)	hCCN3 0.25 nM (% of Control AI Red)
		127.607	204.835	163.107
		79.0445	209.997	189.984
		93.3481	240.133	205.239
Fig 4c	4c, Osteogenic Differentiation Assays of Purified Human ocSSCs (Older) Treated with Recombinant Human (h)CCN3 Protein, 61 Yr M Clav	Ctrl (% of Control AI Red)	hCCN3. 0.025 nM (% of Control AI Red)	hCCN3 0.25 nM (% of Control AI Red)
		106.774	174.495	151.019
		101.47	174.691	167.796
		91.7558	148.897	154.927
Fig 4d	4d, Fractional Bone Volume for Female Femurs Cultured Ex Vivo with Plasma	Female WT Femurs (% BV/TV)	Female Esr1Nkx2.1Cre Femur (% BV/TV)
		2.61	5.66
		3.14	3.71
		3.29	4.39
		4.83	7.5
		4.69	5.82
		4.63	5.08
		4.07	5.76
		4.2	5.66
		7.86	9.33
		6.71	8.5
		4.06	5.49
		1.94	3.4
		6.03	6.56
		8.28	11.43
		4.754	5.913
		5.741	6.027
		3.964	5.857
		2.303	4.041
		4.734	5.44
Fig 4d	4d, Fractional Bone Volume for Male Femurs Cultured Ex Vivo with Plasma	Male WT Femurs (% BV/TV)	Male Esr1Nkx2.1Cre Femur (% BV/TV)
		5.14	8.38
		4.4	6.63
		4	8.42
		7.86	9.33
		6.71	8.5
		4.06	5.49
		5.55	8.5
		6.6	8.78
		3.64	6.25
		6.56	8.78
Fig 4d	4d, Percent Change in Fractional Bone Volume of Contralateral Femurs	Female WT treated with Female Plasma from Esr1Nkx2.1Cre (Change Contralateral Femur %)	Male WT treated with Female Plasma from Esr1Nkx2.1Cre (Change Contralateral Femur %)
		116.858	63.035
		18.1529	50.6818
		33.4346	110.5
		55.2795	18.8127
		24.0938	26.6159
		9.71922	35.355
		41.5233	53.1531
		34.7619	33.0303
		18.8127	71.7033
		26.6159	33.8415
		35.355
		75.2577
		8.78939
		38.0435
		24.3795
		4.98171
		47.7548
		75.4668
		14.9134
Fig 4f	4f, Fractional Bone Volume for Female Femurs Cultured Ex Vivo with Recombinant Mouse CCN3	Female WT Femurs (% BV/TV)	Female Esr1Nkx2.1Cre Femur (% BV/TV)
		5.9	7
		20.2	25.6
		6.8	10.5
		7.2	9.1
		28.9	30.2
		16	22.6
		9.1	13.5
		17.9	19.4
		11.77	14.6
		6.93	6.94
		7.11	10.36
Fig 4f	4f, Fractional Bone Volume for Male Femurs Cultured Ex Vivo with Recombinant Mouse CCN3	Male WT Femurs (% BV/TV)	Male Esr1Nkx2.1Cre Femur (% BV/TV)
		3.24	4.16
		2.68	5.39
		5.67	14.09
		4.49	6.55
		14.69	22.15
		3.73	5.83
		3.51	3.12
		3.33	6.34
Fig 4f	4f, Percent Change in Bone Volume of Female Treated with either CCN3 or Saline and then Compared to Contralateral Femur	Female WT treated with Saline (Change Contralateral Femur %)	Female WT treated with mCCN3 (Change Contralateral Femur %)
		-18.8679	18.6441
		-15.7353	26.7327
		-58.2278	54.4118
		-4.14313	26.3889
		-0.43083	4.49827
		-12.9705	41.25
		-35.0457	48.3516
			8.37989
			24.0442
			0.1443
			45.7103
Fig 4f	4f, Percent Change in Bone Volume of Male Treated with either CCN3 or Saline and then Compared to Contralateral Femur	Male. WT treated with Saline (Change Contralateral Femur %)	Male WT treated with mCCN3 (Change Contralateral Femur %)
		7.75595	28.3951
		-27.0428	101.119
		9.73913	148.501
		3.18182	45.8797
		-7.33453	50.7829
			56.3003
			-11.1111
			90.3904
Fig 4g	4g, Percent Change in % BV/TV in Female WT Mice following daily CCN3 Injections (21 days)	Female WT Following Daily Vehicle Injections (% Change BV/TV Compared to Saline)	Female WT Following Daily mCCN3 Injections (% Change BV/TV Compared to Saline)
		90.2	117.1
		109.8	120.4
		100	130.5
		102	122.8
		106	105.7
		92	109
			136
			113
Fig 4g	4g, Percent Change in % BV/TV in Male WT Mice following daily CCN3 Injections (21 days)	Male WT Following Daily Vehicle Injections (% Change BV/TV Compared to Saline)	Male WT Following Daily mCCN3 Injections (% Change BV/TV Compared to Saline)
		100.025	112.508
		91.0626	101.625
		109.787	139.555
		100	137.724
		88.05	118.7
		112.6	152.345
		116.6	116.656
Fig 4i	4i, Fractional Bone Volume of Male WT femurs following Stabilized Pin Fracture Treated with PBS or mCCN3 in Slow Release Gel (21 days Post Fracture)	PBS in Slow Release Gel (% BV/TV)	mCCN3 in Slow Release Gel 1 µg (% BV/TV)	mCCN3 in Slow Release Gel 2 µg (% BV/TV)
		16.466	30.014	51.786
		10.742	22.258	39.411
		12.35	30.667	46.608
		11.576	25.76	36.759
			25.112
Fig 4i	4i, Mechanical Strength of Male WT femurs following Stabilized Pin Fracture Treated with PBS or mCCN3 in Slow Release Gel (21 days Post Fracture)	PBS in Slow Release Gel (Max Load N)	mCCN3 in Slow Release Gel 1 µg (Max Load N)	mCCN3 in Slow Release Gel 2 µg (Max Load N)
		4.89	4.72	9.54
		3.38	8.06	6.87
		1.52	4.64	7.46
		4.23	8.12	8.57
			6.37
			11.14

## Sheet: Figure 5 Source Data
Source Data for Main Figure 5
Figure	Title of Figure Panel	Data1	Data2
Fig 5a	5a, XY plot of the number of CCN3-positive neurons in the posterior ARC versus %BV/TV	CCN3-positive neurons in the posterior ARC	Female Esr1Nkx2.1Cre (% BV/TV)
		82	67
		75	40
		37	18
		52	28
		50	32
		92	80
		57	25.9
		80	54.6
		54	42.57
		87	75.44
Fig 5e	5e, %BV/TV Femur after Ectopic Expression 2-3 month old Female of mCCN3 in Hepatocytes - 5 weeks post-infection (3x1011)	Femur Following AAVdj Hepatic Expression ( %BV/TV)	Femur Following AAVdj-CCN3 Hepatic Expression ( %BV/TV)
		2.22	3.83
		2.43	4.39
		2.41	4.62
		1.72	4.82
		2.88	4.87
		2.85	5.46
		2.8	3.88
			3.4
Fig 5e	5e, %BV/TV L5 after Ectopic Expression 2-3 month old Female of mCCN3 in Hepatocytes - 5 weeks post-infection (3x1011)	L5 Following AAVdj Hepatic Expression ( %BV/TV)	L5 Following AAVdj-CCN3 Hepatic Expression ( %BV/TV)
		32.9	36.6
		30	38.4
		34.3	34.9
		29.9
Fig 5e	5e, 3 Pt Bend (Maximal Load, N) after Ectopic Expression 2-3 month old Female of mCCN3 in Hepatocytes - 5 weeks post-infection (3x1011)	3 Pt Bend Following AAVdj Hepatic Expression (Maximal Load)	3 Pt. Bend Following AAVdj-CCN3 Hepatic Expression (Maximal Load)
		17.41	20.83
		17.84	18.24
		17.15	17.32
		16.01	17.3
		17.13	19.54
		18.05	17.02
			20.16
			19.36
Fig 5f	5f, %BV/TV Femur after Ectopic Expression 2-3 month old Male of mCCN3 in Hepatocytes - 5 weeks post-infection (3x1011)	Femur Following AAVdj Hepatic Expression ( %BV/TV)	Femur Following AAVdj-CCN3 Hepatic Expression ( %BV/TV)
		8.6	18.7
		10.6	19.6
		8.7	9.5
		6.1	10.8
		8.1	11.6
		10.5	14.3
			11.2
Fig 5f	5f, %BV/TV L5 after Ectopic Expression 2-3 month old Male of mCCN3 in Hepatocytes - 5 weeks post-infection (3x1011)	L5 Following AAVdj Hepatic Expression ( %BV/TV)	L5 Following AAVdj-CCN3 Hepatic Expression ( %BV/TV)
		27.2	44.9
		34	45
		25.5	37.3
		30.6	36.6
		29.4	41
			34.2
			38.1
Fig 5f	5f, 3 Pt Bend (Maximal Load, N) after Ectopic Expression 2-3 month old Male of mCCN3 in Hepatocytes - 5 weeks post-infection (3x1011)	3 Pt Bend Following AAVdj Hepatic Expression (Maximal Load)	3 Pt. Bend Following AAVdj-CCN3 Hepatic Expression (Maximal Load)
		17.3	20.3
		17.87	22.18
		18.27	20.04
		18.03	21.04
		17.14	18.2
		17.48	18.2
			20.9
Fig 5g	5g, %BV/TV Femur after Ectopic Expression 4-5 month old OVX Female of mCCN3 in Hepatocytes - 9 weeks post-infection (3x1011)	Femur Following AAVdj Hepatic Expression ( %BV/TV)	Femur Following AAVdj-CCN3 Hepatic Expression ( %BV/TV)
		1.053	2.397
		1.505	1.809
		2.15	3.124
		1.94	2.01
		1.452	2.156
		0.704	2.923
		1.171	1.49
		0.714	1.94
Fig 5g	5g, %BV/TV L5 after Ectopic Expression 4-5 month old OVX Female of mCCN3 in Hepatocytes - 9 weeks post-infection (3x1011)	L5 Following AAVdj Hepatic Expression ( %BV/TV)	L5 Following AAVdj-CCN3 Hepatic Expression ( %BV/TV)
		12.35	18.95
		23.15	21.55
		20.59	17.12
		14.31	23.57
		15.68	15.29
		8.62	16.18
		7.384	17.7
		10.92	18.88
Fig 5h	5h, %BV/TV in 20-23 month old Females after Ectopic Expression of mCCN3 in Hepatocytes - 9 weeks post infection (3x1011)	Femur Following AAVdj Hepatic Expression ( %BV/TV)	Femur Following AAVdj-CCN3 Hepatic Expression ( %BV/TV)
		0.398	1.91
		1.41	4.04
		1.31	2.443
		1.288	2.772
		2.678	3.547
Fig 5i	5i, BFR/BS (Bone Formation Rate/Bone Surface) after after Ectopic Expression 2-3 month old Female of mCCN3 in Hepatocytes - 5 weeks post-infection (3x1011)	BFR/BS Following AAVdj Hepatic Expression (um3/um2/d)	BFR/BS Following AAVdj-CCN3 Hepatic Expression (um3/um2/d)
		0.609	0.837
		0.699	0.983
		0.87	1.192
		0.748	1.074
		0.816	0.707
		0.544	0.887
		0.91	1.099
			0.98
Fig 5i	5i, N. Ob/Bs (Number of Osteoblasts per Bone Surface) after Ectopic Expression 2-3 month old Female of mCCN3 in Hepatocytes - 5 weeks post-infection (3x1011)	N. Ob/Bs Following AAVdj Hepatic Expression (mm-1)	N. Ob/Bs Following AAVdj-CCN3 Hepatic Expression (mm-1)
		10.3	12.8
		11.2	12.9
		11.7	13.3
		11.5	11.9
		10.8	10.6
		9.1	11.5
		12.1	11.2
			12.1
Fig 5j	5j, N. Oc/Bs (Number of Osteoclasts per Bone Surface) after Ectopic Expression 2-3 month old Female of mCCN3 in Hepatocytes - 5 weeks post-infection (3x1011)	N. Oc/Bs Following AAVdj Hepatic Expression (mm-1)	N. Oc/Bs Following AAVdj-CCN3 Hepatic Expression (mm-1)
		8.33752	9.03681
		12.7911	9.87302
		8.71249	10.8846
		9.63126	8.69026
Fig 5j	5j, N. Lacunae (Lacunar Density per Bone Area) after Ectopic Expression 2-3 month old Female of mCCN3 in Hepatocytes - 5 weeks post-infection (3x1011)	Lacunae Following AAVdj Hepatic Expression (Lacunae/mm2*102)	Lacunae Following AAVdj Hepatic Expression (Lacunae/mm2*102)
		5.44672	6.64572
		6.11234	5.45325
		6.46325	5.78521
		5.54286	5.98235

## Sheet: Figure 6 Source Data
Source Data for Main Figure 6
Figure	Title of Figure Panel	Data1	Data2	Data3	Data4	Data5	Data6	Data7	Data8
Fig 6c	6c, Ccn3 Transcripts from ARC from Esr1fl/fl virgin, Esr1Nkx2.1-Cre virgin, and Esr1fl/fl lactating (7DPP) Females	Ccn3 Transcripts from ARC from Esr1fl/fl virgin Females (Relative Expression)	Ccn3 Transcripts from ARC from Esr1Nkx2.1-Cre virgin Females (Relative Expression)	Ccn3 Transcripts from ARC from Esr1fl/fl lactating (7DPP) Females (Relative Expression)
		1.07865	4.6909	3.9291
		1.20817	2.9057	2.86609
		1.16998	5.42908	1.87037
		0.493037
		1.33025
Fig 6f	6f, Litter Size (N. pups per litter) after shCcn3 into ARC of 3-4 month old Females prior to pregnancy	Female Esr1fl/fl Litter Sizes Following Stereotaxic Injection of shControl AAV vectors (N. pups per litter)	Female Esr1fl/fl Litter Sizes Following Stereotaxic Injection of shControl AAV vectors (N. pups per litter)
		8	6
		6	5
		4	7
		7	8
		8	7
			6
			9
			8
			7
Fig 6g	6g, %BV/TV after shCcn3 into ARC of 3-4 months old lactating Females (12DPP) (%BV/TV)	Lactating Female (12DPP) Esr1fl/fl %BV/TV Following Stereotaxic Injection of shControl AAV vectors	Lactating Female (12DPP) Esr1fl/fl %BV/TV Following Stereotaxic Injection of shCCN3 AAV vectors (%BV/TV)
		5.11	4.9
		5.4	4.66
		5.59	4.5
		6	4.1
		8.2	2.3
			5.02
			2.6
			4.82
			5.22
Fig 6h	6h, Mean Weight of Pups following 4 and 8 weeks of standard diet (SD) or low calcium diet (LCD) in females injected with shCcn3 viral vector, Litters culled to 5 for SD and 6 for LCD.	Weights of Pups following 4 weeks of standard diet (SD) in females injected with shControl viral vector (g)	Weights of Pups following 4 weeks of standard diet (SD) in females injected with shCcn3 viral vector (g)	Weights of Pups following 4 weeks of low calcium diet (LCD) in females injected with shControl viral vector (g)	Weights of Pups following 4 weeks of low calcium diet (LCD) in females injected with shCcn3 viral vector (g)	Weights of Pups following 8 weeks of standard diet (SD) in females injected with shControl viral vector (g)	Weights of Pups following 8 weeks of standard diet (SD) in females injected with shCcn3 viral vector (g)	Weights of Pups following 8 weeks of low calcium diet (LCD) in females injected with shControl viral vector (g)	Weights of Pups following 8 weeks of low calcium diet (LCD) in females injected with shCcn3 viral vector (g)
		3.73	2.96	2.82	1.38	6.37	5.38	5.31	2.17
		3.45	3.39	3.54	2.04	6.01	6.06	6.11	3.94
		3.17	3.33	3.33	3.24	6.16	5.96	5.47	5.4
			3.7				6.63
			3				5.6
			3.56				6.11
			2.85				5.44
			3.34
			3.44
