# Supplementary material for: A maternal brain hormone that builds bone
Source: Nature. 2024 Jul 10;632(8024):357–65. doi: 10.1038/s41586-024-07634-3 (PMC11306098; doi:10.1038/s41586-024-07634-3)
Supplement: Supplementary file 5 — Source Data Extended Data Figs. 1–10 [file 41586_2024_7634_MOESM5_ESM.xlsx]

## Sheet: Guide to Source Data
Guide to Soure ED Data Figs 1-10	Figure Title
Source Data for Panels in Extended Figure 1	Sex-Dependent High Bone Mass in Genetic Models that Target KNDy ARC Neurons Occurs By 4-Weeks of Age.
Source Data for in Panels Extended Figure 2	Trabecular Bone Mass Gain in WT:MUT and MUT:WT Parabiosis Without Changing Body or Other Tissues.
Source Data for Panels in Extended Figure 3	Higher bone mass Develops in Control Femurs Transplanted into Mutant Esr1Nkx2.1-Cre Females.
Source Data for Panels in Extended Figure 4	Increased SSCs in Control Bones After Sharing Circulation with Mutant Esr1Nkx2.1-Cre Females, Who Exhibit Youthful ocSSCs and Bone Mass.
Source Data for Panels in Extended Figure 5	ScRNA-Sequencing of Prospectively Isolated Mouse OcSSCs.
Source Data for Panels in Extended Figure 6	Dietary Challenge Degrades Bone Only In Mutant Esr1Nkx2.1-Cre Females.
Source Data for Panels in Extended Figure 7	A Cluster of ARC DEGs Correlates with Declining Bone Mass in Female Esr1Nkx2.1-Cre Mutants.
Source Data for Panels in Extended Figure 8	CCN3 Increases Osteogenesis in Human ocSSCs and Bone Mass in Vitro, in Vivo, and in Fracture Repair.
Source Data for Panels in Extended Figure 9	Low and High Levels of Ectopic Hepatic mCCN3 Expression in Control Esr1fl/fl Females Increase Bone Formation Without Affecting Bone Resorption.
Source Data for Panels in Extended Figure 10	Sh-RNA-Mccn3 Knockdown Does Not Impair the Fertility or Milk Provision of Female Mothers, But Limits Pup Growth.

## Sheet: ED Figure 1 Source Data
Source Data for Extended Figure 1
Figure	Title of Figure Panel	Data1	Data2	Data3	Data4	Data5	Data6	Data7	Data8	Data9	Data10	Data11	Data12	Data13	Data14	Data15	Data16
ED Fig 1b	1b, Structural bone parameters of control Esr1fl/fl and mutant Esr1Pdyn-Cre females (red) and males (blue) at 4.5-6.5 Wks of Age	Control Esr1fl/fl females (% BV/TV)	Mutant Esr1Pdyn-Cre females (% BV/TV)	Control Esr1fl/fl males (% BV/TV)	Mutant Esr1Pdyn-Cre males (% BV/TV)	Control Esr1fl/fl females (TbN 1/mm)	Mutant Esr1Pdyn-Cre females (TbN 1/mm)	Control Esr1fl/fl males (TbN 1/mm)	Mutant Esr1Pdyn-Cre males (TbN 1/mm)	Control Esr1fl/fl females (Tb. Th μm)	Mutant Esr1Pdyn-Cre females (Tb. Th μm)	Control Esr1fl/fl males (Tb. Th μm)	Mutant Esr1Pdyn-Cre males (Tb. Th μm)	Control Esr1fl/fl females (Tb. Th μm)	Mutant Esr1Pdyn-Cre females (Tb. Th μm)	Control Esr1fl/fl males (Tb. Th μm)	Mutant Esr1Pdyn-Cre males (Tb. Th μm)
		10.15	60.54	17.14	17.52	6.2839	11.8173	7.8079	7.4765	40.5	66.5	35.3	37.8	159.3	64.7	125.6	129.6
		9.78	52.55	12.06	18.24	6.4042	10.4128	6.75	8.1469	40.1	64	34.4	36.2	156.4	79.1	145.3	120.3
		16.79	54.78	24.03	18.71	6.4704	11.5915	8.0937	8.1005	41.4	63	44.7	37.9	154.4	70.3	119.7	120.9
		14.46	53	19.11	21.25	5.9448	11.6333	7.5527	8.556	33.2	59.9	41	43.2	167.5	70.8	129.9	113.4
		14.98	68.49		14.14	6.1514	11.2869		8.2979	32.5	89.4		39.5	162.5	68		116.4
		15.67			20.63	7.3389			6.8841	38.1			35.9	132.4			144.3
					24.99				7.7326				41				127.6
ED Fig 1c	1c, Time course of high bone mass in Esr1fl/fl (black) or Esr1Nkx2.1-Cre (red) females beginning at 1 week of age, data for the 4.5-week time point are taken from2 and re-graphed	Esr1fl/fl females 1 wk (% BV/TV)	Esr1Nkx2.1-Cre females 1 wk (% BV/TV)	Esr1fl/fl females 3 wks (% BV/TV)	Esr1Nkx2.1-Cre females 3 wks (% BV/TV)	Esr1fl/fl females 4 wks (% BV/TV)	Esr1Nkx2.1-Cre females 4 wks (% BV/TV)	Esr1fl/fl females 4.5 wks (% BV/TV)	Esr1Nkx2.1-Cre females 4.5 wks (% BV/TV)
		2.26	2.85	2.91	1.96	3.95	37.11	13.47	32.47
		3.24	4.32	2.02	2.64	3	38.98	17.99	40.4
		4.28	4	2.25	3.19	4.9		16.73	53.45
		3.27	3.51	1.83	2.62	10.83			61.54

## Sheet: ED Figure 2 Source Data
Source Data for Extended Figure 2
Figure	Title of Figure Panel	Data1	Data2	Data3	Data4	Data5	Data6	Data7	Data8	Data9	Data10
ED Fig 2a	2a, Evan’s Blue concentration in blood injected into Control or Mutant female mice 14 days post-surgery	WT:WT Pairing (Evan's Blue Concentration)	WT: Esr1Nkx2.1-Cre Pairing (Evan's Blue Concentration)
		0.225	0.213
		0.235	0.209
		0.23	0.23
		0.243	0.236
		0.24	0.229
		0.172	0.162
		0.23	0.231
		0.142	0.142
		0.241	0.281
		0.25	0.247
ED Fig 2b	2b, Percent changes in trabecular number of the Esr1fl/fl distal femur after WT:MUT pairing for the time indicated	WT:WT Pairing 0 wk (Change in Tb. Number 1/mm)	WT: Esr1Nkx2.1-Cre Pairing 0 wk (Change in Tb. Number 1/mm)	WT:WT Pairing 3 wks (Change in Tb. Number 1/mm)	WT: Esr1Nkx2.1-Cre Pairing 3 wks (Change in Tb. Number 1/mm)	WT:WT Pairing 6 wks (Change in Tb. Number 1/mm)	WT: Esr1Nkx2.1-Cre Pairing 6 wks (Change in Tb. Number 1/mm)	WT:WT Pairing 17 wks (Change in Tb. Number 1/mm)	WT: Esr1Nkx2.1-Cre Pairing 17 wks (Change in Tb. Number 1/mm)
		100	100	82.9	179	87.7248	163.955	94.9904	142.588
		100	100	70.7	122.7	71.6526	125.855	72.7135	106.636
		100	100	116.1	268	105.973	307.799	101.377	263.752
		100	100	88.3	118.5	86.0691	104.052	87.6706	114.189
		100	100	76	85	83.5649	87.1034	67.813	97.7756
		100		89.5		98.0606		112.889
		100		73		89.8888		81.4686
		100		106		93.9494		86.8631
		100		78.2		81.9383		89.0299
		100		98.8		104.72		99.133
ED Fig 2b	2b, Percent changes in trabecular thickness of the Esr1fl/fl distal femur after WT:MUT pairing for the time indicated	WT:WT Pairing 0 wk (Change in Tb. Thickness 1/mm)	WT: Esr1Nkx2.1-Cre Pairing 0 wk (Change in Tb. Thickness 1/mm)	WT:WT Pairing 3 wks (Change in Tb. Thickness 1/mm)	WT: Esr1Nkx2.1-Cre Pairing 3 wks (Change in Tb. Thickness 1/mm)	WT:WT Pairing 6 wks (Change in Tb. Thickness 1/mm)	WT: Esr1Nkx2.1-Cre Pairing 6 wks (Change in Tb. Thickness 1/mm)	WT:WT Pairing 17 wks (Change in Tb. Thickness 1/mm)	WT: Esr1Nkx2.1-Cre Pairing 17 wks (Change in Tb. Thickness 1/mm)
		100	100	130.9	120	104.2	163.955	135.563	142.588
		100	100	104.07	113	105.9	125.855	123.511	106.636
		100	100	111.4	261.5	101.2	307.799	114.861	263.752
		100	100	104.5	101.34	93.6	104.052	116.505	114.189
		100	100	92.3	115.4	119.3	87.1034	151.29	97.7756
		100		102.28		111.4		113.681
		100		108.27		116.8		127.483
		100		109.6		121.4		124.08
		100		106.7		118.4		142.945
		100		157		111.8		121.646
ED Fig 2b	2b, Percent changes in trabecular separation of the Esr1fl/fl distal femur after WT:MUT pairing for the time indicated	WT:WT Pairing 0 wk (Change in Tb. Separation μm)	WT: Esr1Nkx2.1-Cre Pairing 0 wk (Change in Tb. Separation μm)	WT:WT Pairing 3 wks (Change in Tb. Separation μm)	WT: Esr1Nkx2.1-Cre Pairing 3 wks (Change in Tb. Separation μm)	WT:WT Pairing 6 wks (Change in Tb. Separation μm)	WT: Esr1Nkx2.1-Cre Pairing 6 wks (Change in Tb. Separation μm)	WT:WT Pairing 17 wks (Change in Tb. Separation μm)	WT: Esr1Nkx2.1-Cre Pairing 17 wks (Change in Tb. Separation μm)
		100	100	122.284	56.2725	112.145	61.2512	103.564	69.4726
		100	100	136.737	82.5445	134.048	80.2462	135.283	94.145
		100	100	86.6052	100.45	93.5177	103.7	98.0338	27.3
		100	100	112.879	84.0325	117.24	96.8877	111.482	87.659
		100	100	131.497	120.454	119.5	115.026	148.222	101.944
		100		109.694		101.962		88.4195
		100		135.589		112.533		122.388
		100		95.8541		106.169		112.471
		100		128.154		123.596		112.456
		100		102.281		96.4484		100.554
ED Fig 2e	2c, Body weights and other tissue measurements obtained 17 weeks post-joining after euthanasia	WT:WT Pairing Body Weight (g)	WT: Esr1Nkx2.1-Cre Pairing Body Weight (g)	WT:WT Pairing Lean Mass (% Lean mass)	WT: Esr1Nkx2.1-Cre Pairing Lean Mass (% Lean mass)	WT:WT Pairing Fat Mass (% Fat mass)	WT: Esr1Nkx2.1-Cre Pairing Fat Mass (% Fat mass)	WT:WT Pairing Uterine Weight (g)	WT: Esr1Nkx2.1-Cre Pairing Uterine Weight (g)	WT:WT Pairing Spleen Weight (g)	WT: Esr1Nkx2.1-Cre Pairing Spleen Weight (g)
		23.39	23.2	63.2	63.4	18.3	12.9	0.0792	0.0771	0.0838	0.0842
		20.61	21.21	55.3	55.1	32	11.3	0.0434	0.0377	0.063	0.0553
		20.06	16.72	63.3	62.2	13.9	14.3	0.039	0.0558	0.0764	0.0568
		19.71	19.8	69.5	68.6	9.1	13.1	0.0913	0.168	0.061	0.0635
		20.1		62.1		11.4		0.05		0.0509
		23.6		69		8.8		0.128		0.108
ED Fig 2c	2d, Percent change in Esr1Nkx2.1Cre femurs in MUT:WT parabionts	Esr1Nkx2.1-Cre:WT Pairing 0 wk (Change in BV/TV %)	Esr1Nkx2.1-Cre:WT Pairing 3 wks (Change in BV/TV %)	Esr1Nkx2.1-Cre:WT Pairing 6 wks (Change in BV/TV %)	Esr1Nkx2.1-Cre:WT Pairing 17 wks (Change in BV/TV %)
		100	60.5	116.16	112.57
		100	34	52.27	191.3
		100	92.5	118.3	110.3
		100	176.2	264.8	226
		100	132.9	316.28	175
ED Fig 2c	2d, Fractional Bone Volume in Esr1Nkx2.1Cre femurs in MUT:WT parabionts	Esr1Nkx2.1-Cre:WT Pairing 0 wk (BV/TV %)	Esr1Nkx2.1-Cre:WT Pairing 0 wk (BV/TV %)
		50.21	51.95
		26.71	46.91
		34.61	78.39
		68.05	61.67
		16.76	32.12

## Sheet: ED Figure 3 Source Data
Source Data for Extended Figure 3
Figure	Title of Figure Panel	Data1	Data2	Data3	Data4	Data5	Data6	Data7	Data8
ED Fig 3b	3b,µCT structural parameters of wild-type female femurs into Esr1fl/fl (black) or Esr1Nkx2.1-Cre (red) females 6-weeks post-implantation	WT:WT BMD (g/cm3)	WT: Esr1Nkx2.1-Cre BMD (g/cm3)	WT:WT Trabecular Thickness (mm)	WT: Esr1Nkx2.1-Cre Trabecular Thickness (mm)	WT:WT Trabecular Number (1/mm)	WT: Esr1Nkx2.1-Cre rabecular Separation (1/mm)	WT:WT Trabecular Separation (mm)	WT: Esr1Nkx2.1-Cre Trabecular Separation (mm)
		0.2742	0.646	0.039	0.299	0.104	1.043	0.517	0.283
		0.063	0.695	0.037	0.175	0.089	2.41	0.441	0.254
		0.103	0.4	0.031	0.085	0.049	2.2	0.512	0.286
		0.084	0.971	0.16	0.536	1.107	0.767	0.545	0.385
		0.0747	0.658	0.132	0.72	1.04	0.776	0.417	0.4
			0.626		0.824		0.684		0.381
ED Fig 3c	3c, µCT structural parameters of wild-type male femurs into Esr1fl/fl (black) or Esr1Nkx2.1-Cre (red) females 6-weeks post-implantation	WT:WT BMD (g/cm3)	WT: Esr1Nkx2.1-Cre BMD (g/cm3)	WT:WT Trabecular Thickness (mm)	WT: Esr1Nkx2.1-Cre Trabecular Thickness (mm)	WT:WT Trabecular Number (1/mm)	WT: Esr1Nkx2.1-Cre Trabecular Number (1/mm)	WT:WT Trabecular Separation (mm)	WT: Esr1Nkx2.1-Cre Trabecular Separation (mm)
		0.096	0.591	0.049	0.582	0.216	0.964	0.661	0.389
		0.064	0.356	0.135	0.369	0.925	1.1	0.444	0.475
		0.03	0.435	0.056	0.548	0.356	0.807	0.449	0.515
		0.091	0.426	0.133	0.45	1.165	1.03	0.533	0.484

## Sheet: ED Figure 4 Source Data
Source Data for Extended Figure 4									v	v	v
Figure	Title of Figure Panel	Data1	Data2	Data3	Data4	Data5	Data6	Data7	Data8	Data9	Data10
ED Fig 4a	4a, Live cells obtained following FACS-purification isolated from control femurs obtained from WT:WT or WT:MUT parabionts or from control female (red) or male (blue) femurs transplanted into Esr1Nkx2.1-Cre females	ocSSCs from WT:WT parabionts (SSCs per 106 Cells)	ocSSCs from WT:MUT parabionts (SSCs per 106 Cells)	APCs from WT:WT parabionts (SSCs per 106 Cells)	APCs from WT:MUT parabionts (SSCs per 106 Cells)	ocSSCs from WT:WT Femur Post-Transplant (SSCs per 106 Cells)	ocSSCs from WT:Mut Femur Post-Transplant (SSCs per 106 Cells)	ocSSCs from Male WT:WT Femur Post-Transplant (SSCs per 106 Cells)	ocSSCs from Male WT:Mut Femur Post-Transplant (SSCs per 106 Cells)
		7	12	2	2	54	81	28	40
		10	10	1	1	54	62	27	47
		7	17	3	3	65	84	15	49
		8	9	2	1	53	90	32	55
		8		2		45	87
		5		1		84	81
						60	60
							93
ED Fig 4b	4b, CFU-F from ocSSCs purified from control or mutant female long bones at age indicated	CFU-F from ocSSCs purified from control female long bones at 3 wks (% CFU-F)	CFU-F from ocSSCs purified from mutant female long bones at 3 wks (% CFU-F)	CFU-F from ocSSCs purified from control female long bones at 10 wks (% CFU-F)	CFU-F from ocSSCs purified from mutant female long bones at 10 wks (% CFU-F)	CFU-F from ocSSCs purified from control female long bones at 54 wks (% CFU-F)	CFU-F from ocSSCs purified from mutant female long bones at 54 wks (% CFU-F)
		10	17.6	8	1	3	7
		12.4	24	6	2	5	4
		14.4	25.2	4	2	7.5	8.5
				5	4
				8	8
ED Fig 4d	4d, Fractional bone volume of trabecular and cortical bone as well as other trabecular parameters obtained from µCT scanning of femurs from aged females (≥ 52 weeks of age) of distal and midshaft regions	BV/TV in Esr1fl/fl females 54 wks (% BV/TV)	BV/TV in Esr1Nkx2.1-Cre females 54 wks (% BV/TV)	Cortical BV in Esr1fl/fl females 54 wks (BV mm3)	Cortical BV in Esr1Nkx2.1-Cre females 54 wks (BV mm3)	Trabecular Thicknness in Esr1fl/fl females 54 wks (Tb. Th mm)	Trabecular Thickness in Esr1Nkx2.1-Cre females 54 wks (Tb. Th mm)	Trabecular Number in Esr1fl/fl females 54 wks (Tb. N 1/mm)	Trabecular Number in Esr1Nkx2.1-Cre females 54 wks (Tb.N 1/mm)	Trabecular Separation in Esr1fl/fl females 54 wks (Tb. Sp mm)	Trabecular Separation in Esr1Nkx2.1-Cre females 54 wks (Tb. Sp mm)
		5.281	26.74	1.158	2.0724	0.0907	0.125	0.582	2.15	0.557	0.318
		4.63	15.23	1.3422	1.4139	0.0973	0.101	0.477	1.51	0.497	0.403
		3.06	33.31	1.326	2.0431	0.063	0.225	0.489	1.48	0.493	0.405

## Sheet: ED Figure 6 Source Data
Source Data for Extended Figure 6
Figure	Title of Figure Panel2	Data1	Data2	Data3	Data4	Data5	Data6	Data7	Data8	Data9	Data10	Data11	Data12	Data13	Data14	Data15	Data16	Data17	Data18	Data19	Data20	Data21	Data22	Data23	Data24	Data25	Data26	Data27	Data28	Data29	Data30	Data31	Data32	Data33	Data34	Data35	Data36	Data37	Data38	Data39	Data40	Data41	Data42	Data43	Data44	Data45	Data46	Data47	Data48
ED Fig 6a	6a, Body weights versus age for Esr1fl/fl and Esr1Nkx2.1-Cre age-matched female littermates maintained on standard breeder chow (SD) or high-fat diet (HFD) for 17 weeks starting at 10 weeks of age. Blood glucose levels after GTT (i.p.), area under the curve (AUC). Fat mass by DEXA fed HFD (fed for 12 weeks). Serum triglycerides (fed for 17 weeks) plotted for control and mutant females.	Weeks	Body weight versus age for Esr1fl/fl age-matchedl female littermates on standard breeder chow (SD)								Body weight versus age for Esr1Nkx2.1-Cre age-matched female littermates on standard breeder chow (SD)								Body weight versus age for Esr1fl/fl age-matched female littermates on high-fat diet (HFD)								Body weight versus age for Esr1Nkx2.1-Cre age-matched female littermates on high-fat diet (HFD)									GTT Time Post Injection	Female Esr1fl/fl on HFD (Glucose mg/dl)					Female Esr1Nkx2.1-Cre on HFD (Glucose mg/dl)					GTT area under the curve (AUC) for Female Esr1fl/fl on HFD	GTT area under the curve (AUC) for Female Esr1Nkx2.1-Cre on HFD
		10	23.5	22.7	24.5	24.8	22.2	20.5	27	22.5	28.3	23.3	24.6	25	22.7	24.6	24.2	23.6	23.8	23.7	22.7	20.9	24	21	22.5		20.5	27	24.2	18.4	20.7	22.2	23.4	22.2		0	133	136	83	92	114	117	157	91	94		21.795	22.748
		11	24.5	23.1	25.3	26	23.6	21.6	28.5	23.8	29.5	24.1	25.9	25.7	23.1	25.9	26.6	24.7	27.3	24.5	27.3	24.5	27.3	22	25		24.5	27.2	24.9	22.5	22.8	25.3	24.5	22.8		15	266	231	291	224	259	300	259	230	231		21.405	21.255
		12	24.9	25	26.3	27.8	24.4	21.7	28.3	23.9	30.5	25	27.1	25.9	25.1	26	28.3	25.5	28	28.1	28.4	25.7	30.8	22.5	24.8		24.5	27.3	25	23.4	26.8	26.2	25.6	24		30	227	200	201	238	231	245	197	179	185		18.84	16.148
		13	27.6	24.2	28.4	29.5	24.6	23.3	27.9	26	31.6	26.1	28.3	26.8	25.5	28	27.3	26.1	28.6	29.1	29	28.7	31.7	23.2	25		25.8	28.4	24.7	24.2	27.3	27.4	25.8	24.3		45	211	187	158	223	176	200	196	154	149		20.168	16.178
		14	26.6	24.6	27.3	30.7	26	23.3	29.7	27.7	32.5	25.4	29.5	26	24.7	28.9	28	25.8	28	30.1	29	29.1	31.8	22.8	25.3		26.6	28.6	25	24.1	28	30.8	25.3	25		60	193	206	159	171	143	188	179	132	117		19.163
		15	26.3	26.5	27	32.7	25.8	25	30.7	27.6	33	25.6	29.1	27	24.6	29.5	29	27.1	29.9	30	31.5	30.8	32.5	22.7	25.5		29.1	30.8	25.7	24.9	28.6	30.6	26.5	24		90	138	152	110	129	118	148	148	91	101
		16	26.2	26.3	28.4	32.2	26.3	23.6	31.3	27.9	33.6	25.9	28.7	26.2	25	30.5	31.9	27.6	30.5	31.3	30.6	30.7	31.9	24.6	27.4		27.1	31.5	26.3	26.1	30.3	31.9	28.3	23.6		120	117	128	106	99	104	135	122	88	89
		17	26.8	27.1	27.8	34.6	29.9	23.2	31.2	28.6	34.1	26	29.8	26.9	26.4	31.8	29.8	29.1	33.4	31	31.7	30.5	32.5	23.1	25.9		28.6	29.7	26.3	27.5	31.1	32.2	27.6	24.2
		18	27.1	26.7	27.8	35	28	25.4	33	30.5	35.1	26.9	29.7	27.9	27	32	32.5	30.2	31.4	31.3	34.7	30.5	35.6	24.2	26.8		32.6	31.2	27.7	28.3	31.9	31.8	27.5	24.2
		19	28.9	28.3	30	35.5	30.2	26	34	29.5	35.5	27.3	30.2	28.7	25.5	33.1	32.7	30.6	32.5	31.8	31.5	30.9	34.1	24.6	28.4		29.7	33.5	28.4	29	32.7	32.6	29.3	25.6
		20	30.5	27.8	28.9	37.5	29.7	25.8	34.8	31.1	36.8	28.3	31.2	27.1	27.2	33.4	34.3	30.5	33.3	31.2	33	31.7	33.6	24.8	30.7		29.3	31	29.3	29.1	32.6	34.4	28.3	25.1
		21	29.2	28.5	29.6	37.1	32.1	27.4	35.9	30.7	37.1	29	32	29.2	29.1	35.1	36.5	32	33.9	30.6	32.7	31.4	34.1	24.9	30.4		30.2	31.6	30.9	31.3	32.5	37	27.8	23.4
		22	29.1	28.6	31.7	39	31.2	26.1	35.1	30.6	37	28.8	31.6	29.2	29.7	36.3	34.2	32	35.1	31.7	34	32.2	35.6	24.3	30.1		32.2	32.7	32	32.6	32.4	35.2	28.3	26
		23	31.3	28.9	29.8	37.7	30.9	25.4	36.3	30.3	38.5	29	32.6	29.8	29.3	35.3	34	32.1	36.2	34.7	34.8	34.1	36.4	25.2	29.3		36.3	32.4	32.5	34.2	34.9	34.7	28.9	26.2
		24	32.1	31.1	30	39.5	31.7	25.9	36.8	30.2	37.9	29	33.4	30.8	29.9	32.8	35.4	32.1	34.7	33.8	36.9	33.2	36.8	26.9	29.6		34.2	33.1	32.4	34.1	33.8	35.5	29.2	26.6
		25	30.4	30.3	32.1	39	30.6	26.4	35.6	32.5	38	29.5	33	30	30.5	35	36.4	33	35.5	33.9	37	32.8	36.8	25.5	28		32.3	35	33.3	35.3	33.6	34.7	26.7	28.7
		26	31.9	30.2	31.7	37.9	31.4	25.7	37.3	31.3	39.6	29.9	33.4	30	30.8	34.2	38.6	32.7	34.8	33.8	38.9	32.8	36.6	25.8	28.6		32.5	36	34.8	33.7	33.4	39.2	29.8	28.7
ED Fig 6b	6b, Trabecular and cortical bone parameters obtained after µCT scans for four experimental female cohorts	Tb. Thickness Female Esr1fl/fl SD (mm)	Tb. Thickness Esr1fl/fl HFD (mm)	Tb. Thickness Female Esr1Nkx2.1Cre SD (mm)	Tb. ThicknessFemale Esr1Nkx2.1Cre HFD (mm)		Tb. Number Female Esr1fl/fl SD (1/mm)	Tb. Number Esr1fl/fl HFD (1/mm)	Tb. Number Female Esr1Nkx2.1Cre SD (1/mm)	Tb. Number Female Esr1Nkx2.1Cre HFD (1/mm)		Tb. Spacing Female Esr1fl/fl SD (mm)	Tb. Spacing Esr1fl/fl HFD (mm)	Tb. Spacing Female Esr1Nkx2.1Cre SD (mm)	Tb. Spacing Female Esr1Nkx2.1Cre HFD (mm)		Cort. BV/TV Female Esr1fl/fl SD (%)	Cort. BV/TV Esr1fl/fl HFD (%)	Cort. BV/TV Female Esr1Nkx2.1Cre SD (%)	Cort. BV/TV Female Esr1Nkx2.1Cre HFD (%)		Cort. Thickness Female Esr1fl/fl SD (mm)	Cort. Thickness Esr1fl/fl HFD (mm)	Cort. Thickness Female Esr1Nkx2.1Cre SD (mm)	Cort. Thickness Female Esr1Nkx2.1Cre HFD (mm)
		0.0393	0.0402	0.0583	0.0438		2.854	3.3018	5.596	3.6758		0.3558	0.3103	0.1825	0.277		53.4	57.38	85	63.54		0.2366	0.2241	0.2193	0.2816
		0.0391	0.0409	0.0664	0.0399		3.1777	2.9521	10.0862	3.1545		0.321	0.3424	0.0915	0.3196		55.22	60.01	85.8	76.8		0.2496	0.2252	0.2712	0.2235
		0.0389	0.0405	0.0513	0.0401		2.9906	2.6081	9.2228	3.6016		0.3395	0.3883	0.1088	0.2841		60.1	55.2	80.43	59.82		0.2596	0.2395	0.3012	0.2652
		0.0438	0.0408	0.064	0.0368		2.7668	2.7187	8.6627	5.0124		0.3699	0.3733	0.1168	0.1999		54.47	58.67	88.84	63.47		0.2437	0.2494	0.2615	0.2874
ED Fig 6d	6d, Dynamic histomorphometry obtained from tibias for four different experimental cohorts: osteoclasts per bone surface (Oc/BS), bone formation rate/bone surface (BFR/BS), and mineralized surface/bone surface (MS/BS)	Osteoclasts per bone surface Female Esr1fl/fl SD (N. Oc/BS)	Osteoclasts per bone surface Female Esr1fl/fl HFD (N. Oc/BS)	Osteoclasts per bone surface Female Esr1Nkx2.1Cre SD (N. Oc/BS)	Osteoclasts per bone surface Female Esr1Nkx2.1Cre HFD (N. Oc/BS)		Bone formation rate/bone surface (BFR/BS) Female Esr1fl/fl SD (um3um2d-1)	Bone formation rate/bone surface (BFR/BS) Female Esr1fl/fl HFD (um3um2d-1)	Bone formation rate/bone surface (BFR/BS) Female Esr1Nkx2.1Cre SD (um3um2d-1)	Bone formation rate/bone surface (BFR/BS) Female Esr1Nkx2.1Cre HFD (um3um2d-1)		Mineralized surface/bone surface (MS/BS) Female Esr1fl/fl SD (%)	Mineralized surface/bone surface (MS/BS) Female Esr1fl/fl HFD (%)	Mineralized surface/bone surface (MS/BS)Female Esr1Nkx2.1Cre SD (%)	Mineralized surface/bone surface (MS/BS) Female Esr1Nkx2.1Cre HFD (%)
		6.24713	3.07159	4.18938	5.69047		0.591159	0.636246	1.25984	0.624854		0.388242	0.301083	0.542072	0.345105
		5.73782	3.1762	4.06413	3.30557		0.76282	0.689514	1.06589	1.057		0.416239	0.369243	0.446181	0.40646
		6.60383	4.51262	3.19458	3.31987		0.763615	0.328615	0.785408	0.53913		0.365961	0.204639	0.516146	0.303239
		3.40621	4.9143	4.09	3.22535		0.967636	0.509556	0.612502	0.779868		0.438295	0.33893	0.330787	0.494925
ED. Fig 6e	6e, Body weights versus age for Esr1fl/fl and Esr1Nkx2.1-Cre age-matched male experimental cohorts	Weeks	Body weight versus age for Esr1fl/fl age-matchedl male littermates on standard breeder chow (SD)									Body weight versus age for Esr1Nkx2.1-Cre age-matched female littermates on standard breeder chow (SD)									Body weight versus age for Esr1fl/fl age-matched male littermates on high-fat diet (HFD)									Body weight versus age for Esr1Nkx2.1-Cre age-matched male littermates on high-fat diet (HFD)
		10	30.2	30	28.8	25.5	29.8	27.8	24	27.4		27.5	25.5	30.1	29.2	26	27.4	28.3	25.5	23.3	26	26.6	27	26.1	28.5	28	30.5			26.9	24.9	27.1	28.5	26.1	22.9	31.3
		11	31	31.4	28.6	26.2	29.8	27.4	24	28.3		28.4	26.6	31.6	29.8	26.6	27.7	28.4	25.2	23.6	28.1	28.3	30.1	28.3	28.5	28	30.5			29.1	26.5	29.6	30	28.3	24.3	34.4
		12	32	31.9	30	26.8	30.8	28.2	25.2	28.3		30.3	26.6	31.5	30.4	27.2	28.6	30	26.6	25.2	28.7	28.9	31.4	28.5	30.4	30.2	33.2			29.4	29	31.9	32.8	29.1		36
		13	32.2	32.2	30.2	27.2	31.9	28.7	25.7	28.8		30.8	26.4	32.1	30.8	28.2	28.6	30.2	27.3	25.3	30.3	31.5	33	31.1	34.8	32.7	33.6			30.3	30.2	34.3	34.9	30.2	25	38.5
		14	33.6	34.4	30.7	28	31.9	29.3	26	29.4		33	27.6	33.8	31.2	29.4	29.6	31	27.8	25.6	31.1	31.7	34	32.6	36.9	33.4	36.3			30.9	31.1	35.8	35.9
		15	33.9	35.4	30.6	27.9	31.3	29.5	26	29.9		33.5	28.2	34.7	30.6	28.8	29.4	30.6	27.8	26.7	31.8	33.2	34.1	33.5	38.3	34.5				32.4	32.5	36.1	36.7	32.3	25.7	39.1
		16	34.8	37.1	31.3	28.5	31.8	29.5	26.6	30.1		34.7	28.7	35.9	30.9	28.9	29.2	31.7	28.2	26.8	33.2	35.3	34.7	34.6	39.7	35.2	38			33	31.9	36	36.4	32.1	35.6	38.5
		17	35.2	37.8	31.8	28.7	32.7	29.8	27.3	30.6		35.4	29.4	36.5	31.5	29.8	29.8	32	29.4	27.3	34.1	37.6	34.4	35	39.5	34.5	37.5			33	32.8	37.5	36.4	34.1	26.5	40.1
		18	36.1	40.2	31.5	28.8	32.3	29.2	27.8	31.2		36.7	30.2	37.8	32.1	30.1	29.5	32.5	29.2	27.4	34.3	39.9	35	35.6	41.5	36.1	40.4			33.8	33.1	38.5	36.6	34.8	26.2	41.9
		19	36.6	38.9	31.6	28.9	31.9	30.6	28.4	31.1		36.9	30.7	38.6	32.1	30.5	29.3	32.5	30.1	28.3	35.1	40.6	36	36.5	42.4	37.4	42			35	33.8	39.3	37.2	35.2	26.3	43.6
		20	36.9	39.1	32.1	29.5	31.8	32.6	28.7	31.2		37.4	31.2	38.6	32.5	30.8	30.2	32.9	30.7	33.8	34.9	40.9	36	36.1	43.7	37.8	43.1			35	34.2	40.4	37.7	35.6	27	43.6
		21	36.9	39.5	32.3	30.1	32.2	31.3	28.5	30.9		37.7	31.5	38.9	32.8	31.1	30.6	32.5	31.1	28.4	36.6	41.2	37.8	37.6	44.9	38.9	44.1			37.9	34.3	40.6	38.5	36.1	27.3	43.5
		22	36.7	40.4	32.3	29.8	31.9	31.2	29.1	31.7		38.2	31.3	39.4	32.9	30.6	30.3	32.8	31.6	28	37.5	43.6	39.4	38.4	46.2	39.2	43.5			38.4	34.9	42	38.6	37.3	27.6	45.4
		23	36.7	39.2	32.5	30	32.8	31.4				38.1	31.7	39.4	33.5	31.5	30.4	33.9	32.2	29.1	36.9	45.3	39.8	38.8	46.5	39.6	46.5			38.5	34.2	42.5	37.9	37.8	28.3	46.5
		24	37.4	40.9	33.5	29.9	32.2	31.8				39.4	32.6	40.9	33.6	32.4	30.7	34	33.3	29.4	36.8	43.9	40	39.1	46.9	39.3	48.1			38.3	34.3	42.4	37.8	38.1	29.4	46.2
		25	36.9	40.7	33.9	31.1	33.7	31.7				40	32.6	40.2	33.1	32.9	31.2	34.5	32.8	29.8	37.5	46.4	41	39.8	47	38.6	48.2			38.9	34.4	42.5	38	39.2	30.1	46.8
		26	37.5	40.9	33.8	31.3	33.4	32.2				39.5	32.8	40.6	34.6	32.7	31.6	35.6	32.9	29.2	37.9	47.3	41.2	40.2	48.4	40.2	48.6			38.8	34.9	43.3	38.5	39.4	30.5	46.4
ED. Fig 6f	6f, Trabecular and cortical bone parameters obtained by µCT imaging for four male experimental cohorts.	BV/TV Male Esr1fl/fl SD (% BV/TV)	BV/TV Male Esr1fl/fl HFD (% BV/TV)	BV/TV Male Esr1Nkx2.1Cre SD (% BV/TV)	BV/TV Male Esr1Nkx2.1Cre HFD (% BV/TV)		Tb. Thickness Male Esr1fl/fl SD (mm)	Tb. Thickness Male Esr1fl/fl HFD (mm)	Tb. Thickness Male Esr1Nkx2.1Cre SD (mm)	Tb. Thickness Male Esr1Nkx2.1Cre HFD (mm)		Tb. Number Male Esr1fl/fl SD (1/mm)	Tb. Number Male Esr1fl/fl HFD (1/mm)	Tb. Number Male Esr1Nkx2.1Cre SD (1/mm)	Tb. Number Male Esr1Nkx2.1Cre HFD (1/mm)		Tb. Spacing Male Esr1fl/fl SD (mm)	Tb. Spacing Male Esr1fl/fl HFD (mm)	Tb. Spacing Male Esr1Nkx2.1Cre SD (mm)	Tb. Spacing Male Esr1Nkx2.1Cre HFD (mm)
		7.16	6.32	8.57	6.61		0.0349	0.038	0.0329	0.0367		4.017	3.9271	4.8978	3.9512		0.2482	0.2503	0.1989	0.2497
		7.1	8.66	6.64	6.78		0.0307	0.0393	0.0326	0.033		4.223	4.1729	4.5935	4.7073		0.2345	0.2341	0.2157	0.2074
		6.74	8.22	10.57	8.08		0.0321	0.0406	0.0368	0.0322		4.0286	3.8838	4.5783	4.7198		0.2444	0.2524	0.2113	0.2067
		4.77	5.47	9.83	10.9		0.0352	0.0323	0.0335	0.0365		3.5827	3.996	5.0732	4.8775		0.2773	0.2455	0.1903	0.1998
ED. Fig 6g	6g, Blood glucose and structural bone parameters obtained by µCT imaging for Esr1fl/fl and Esr1Nkx2.1-Cre female cohorts treated with vehicle or S961 delivered by implanted osmotic pumps at 17.5 nM/week over a period of 8 weeks	Glucose Post-Infusion 11 Days Female WT NS (mg/dl)	Glucose Post-Infusion 11 Days Female WT S961 (mg/dl)	Glucose Post-Infusion 11 Days Female Esr1Nkx2.1Cre NS (mg/dl)	Glucose Post-Infusion 11 Days Female Esr1Nkx2.1Cre S961 (mg/dl)		BV/TV Female Esr1fl/fl NS (% BV/TV)	BV/TV Female Esr1fl/fl S961 (% BV/TV)	BV/TV Female Esr1Nkx2.1Cre NS (% BV/TV)	BV/TV Female Esr1Nkx2.1Cre S961 (% BV/TV)		Tb. Thickness Female Esr1fl/fl NS (mm)	Tb. Thickness Female Esr1fl/fl S961 (mm)	Tb. Thickness Female Esr1Nkx2.1Cre NS (mm)	Tb. Thickness Esr1Nkx2.1Cre S961 (mm)		Tb. Spacing Female Esr1fl/fl NS (mm)	Tb. Spacing Female Esr1fl/fl S961 (mm)	Tb. Spacing Female Esr1Nkx2.1Cre NS (mm)	Tb. Spacing Esr1Nkx2.1Cre S961 (mm)		Tb. Number Female Esr1fl/fl NS (1/mm)	Tb. Number Female Esr1fl/fl S961 (1/mm)	Tb. Number Female Esr1Nkx2.1Cre NS (1/mm)	Tb. Number Esr1Nkx2.1Cre S961 (1/mm)
		127	127	173	199		0.074173	0.73731	47.642	75.77		0.04643	0.057248	0.16695	0.20641		0.80835	0.73912	0.21235	0.12425		0.015975	0.12879	2.8536	3.6708
		121	126	333	171		0.8363	0.0028	78.982	48.602		0.074894	0.036	0.20758	0.12082		0.7846	0.83243	0.11356	0.1554		0.11166	0.000783	3.805	4.0226
		121	124	283	190		1.1603	0.82857	83.43	61.122		0.069692	0.047833	0.22538	0.14675		0.77657	0.81381	0.090305	0.12495		0.16648	0.17322	3.7017	4.165
			122	252	240			0.97771	92.843	96.969			0.074685	0.39502	0.4441			0.78634	0.11121	0.095809			0.13105	2.3503	2.182
			108	194	140			0.15096	97.178	99.509			0.03888	0.36107	0.55462			0.80147	0.070434	0.05679			0.038826	2.6914	1.7942
			86		164				31.957					0.092513					0.15916					3.4543
			122
			139			\
[truncated: 5 more columns]

## Sheet: ED Figure 7 Source Data
Source Data for Extended Figure 7
Figure	Title of Figure Panel	Data1	Data2	Data3	Data4
ED Fig. 7a	7a, Heatmaps of top 50 DEGs from ARC, pituitaries, and livers isolated from Esr1fl/fl and Esr1Nkx2.1 Cre females fed SD or HFD	RNA-Seq data deposited in GEO (accession # GSE248882)
ED Fig. 7b	7b, Normalized Ccn3 read counts in ARC from Esr1fl/fl and Esr1Nkx2.1 Cre females fed SD or HFD	Esr1fl/fl SD (FKPRM)	Esr1fl/fl HFD (FKPRM)	Esr1Nkx2.1 Cre SD (FKPRM)	Esr1Nkx2.1 Cre HFD (FKPRM)
		7.82869	7.13468	139.029	9.01166
		10.0007	14.2747	105.776	7.17323
		11.9149		83.5368	4.65497
ED Fig. 7b	7b, Normalized Fst read counts in ARC from Esr1fl/fl and Esr1Nkx2.1 Cre females fed SD or HFD	Esr1fl/fl SD (FKPRM)	Esr1fl/fl HFD (FKPRM)	Esr1Nkx2.1 Cre SD (FKPRM)	Esr1Nkx2.1 Cre HFD (FKPRM)
		1.48447	0.841871	22.3205	1.13593
		1.44704	1.68006	33.2213	1.53188
		0.551975		13.3159	1.18895
ED Fig. 7b	7b, Normalized Grp read counts in ARC from Esr1fl/fl and Esr1Nkx2.1 Cre females fed SD or HFD	Esr1fl/fl SD (FKPRM)	Esr1fl/fl HFD (FKPRM)	Esr1Nkx2.1 Cre SD (FKPRM)	Esr1Nkx2.1 Cre HFD (FKPRM)
		2.12627	4.26784	26.4963	3.44581
		11.7357	2.25831	28.0267	3.96774
		4.92269		35.7917	3.00905
ED Fig. 7b	7b, Normalized Penk read counts in ARC from Esr1fl/fl and Esr1Nkx2.1 Cre females fed SD or HFD	Esr1fl/fl SD (FKPRM)	Esr1fl/fl HFD (FKPRM)	Esr1Nkx2.1 Cre SD (FKPRM)	Esr1Nkx2.1 Cre HFD (FKPRM)
		232.236	180.905	658.856	296.149
		339.849	243.991	567.991	332.429
		318.955		846.95	192.919
ED Fig. 7b	7b, Normalized Penk read counts in pituitaries from Esr1fl/fl and Esr1Nkx2.1 Cre females fed SD or HFD	Esr1fl/fl SD (FKPRM)	Esr1fl/fl HFD (FKPRM)	Esr1Nkx2.1 Cre SD (FKPRM)	Esr1Nkx2.1 Cre HFD (FKPRM)
		58.2049	38.0462	463.337	217.859
		71.8378	41.5129	295.46	103.001
		72.0231	54.0996	357.462	137.119
		47.0984	130.31	307.637	217.529
ED Fig. 7c	7c, Ccn3 transcript expression in whole hypothalamus from young Esr1Nkx2.1 Cre females normalized to expression in Esr1fl/fl females	Esr1fl/fl (Fold Change)	Esr1Nkx2.1 Cre (Fold Change)
		1.17091	0.880397
		0.774458	0.814643
		2.00509	0.495999
		0.643974	2.81108
		0.688635	0.774458
		1.06603	2.00509
		2.44855	0.643974
		1.1755
ED Fig. 7c	7c, Penk transcript expression in whole hypothalamus from young Esr1Nkx2.1 Cre females normalized to expression in Esr1fl/fl females	Esr1fl/fl (Fold Change)	Esr1Nkx2.1 Cre (Fold Change)
		1.27814	1.58603
		0.986004	0.948015
		0.793493	2.0506
		1.26566	0.995124
			0.624677
			1.11756
			1.04528
			0.623035
			1.43783
			1.37399
ED Fig. 7c	7c, Grp transcript expression in whole hypothalamus from young Esr1Nkx2.1 Cre females normalized to expression in Esr1fl/fl females	Esr1fl/fl (Fold Change)	Esr1Nkx2.1 Cre (Fold Change)
		1.27814	1.58603
		0.986004	0.948015
		0.793493	2.0506
		2.43301	0.995124
		0.287706	0.624677
		2.56012	2.56012
		2.35556
		1.80809
ED Fig. 7d	7d, Grp transcript expression in ARC from young (3.5-weeks old) Esr1Nkx2.1 Cre females normalized to expression in Esr1fl/fl females	Esr1fl/fl (Fold Change)	Esr1Nkx2.1 Cre (Fold Change)
		0.903432	0.286859
		1.10689	0.517126
			1.75449
ED Fig. 7d	7d, Fst transcript expression in ARC from young (3.5-weeks old) Esr1Nkx2.1 Cre females normalized to expression in Esr1fl/fl females	Esr1fl/fl (Fold Change)	Esr1Nkx2.1 Cre (Fold Change)
		0.8176	7.13978
		1.22309	5.49416
			2.63419
ED Fig. 7d	7d, Ccn3 transcript expression in ARC from young (3.5-weeks old) Esr1Nkx2.1 Cre males normalized to expression in Esr1fl/fl males	Esr1fl/fl (Fold Change)	Esr1Nkx2.1 Cre (Fold Change)
		1.27735	1.52878
		1.05985	1.33509
		0.765828	1.15656
		0.917028	0.782676
		1.0518	0.988138
ED Fig. 7d	7d, Penk transcript expression in ARC from young (3.5-weeks old) Esr1Nkx2.1 Cre males normalized to expression in Esr1fl/fl males	Esr1fl/fl (Fold Change)	Esr1Nkx2.1 Cre (Fold Change)
		1.14655	0.861299
		1.09007	1.36276
		0.832174	1.16616
		0.832581	1.48836
		1.15482	0.968292
ED Fig. 7d	7d, Grp transcript expression in ARC from young (3.5-weeks old) Esr1Nkx2.1 Cre males normalized to expression in Esr1fl/fl males	Esr1fl/fl (Fold Change)	Esr1Nkx2.1 Cre (Fold Change)
		0.4543	0.4346
		1.8617	0.4926
		0.7886	1.4947
		1.3802	1.0556
		1.0864	1.505

## Sheet: ED Figure 8 Source Data
Source Data for Extended Figure 8
Figure	Title of Figure Panel	Data1	Data2	Data3	Data4	Data5	Data6	Data7	Data8
ED Fig 8a	8a, Effects of chronic infusion of Naloxone over 28 days with fractional bone volume plotted for control Esr1fl/fl and mutant Esr1Nkx2.1-Cre age-matched females.	BMD in Vehicle infused Esr1fl/fl females (g/cm3)	BMD in Vehicle infused Esr1Nkx2.1-Cre females (g/cm3)	BMD in Naloxone infused Esr1fl/fl females (g/cm3)	BMD in Naloxone infused Esr1Nkx2.1-Cre females (g/cm3)
		0.353476	0.25759	1.0977	0.85401
		0.2954	0.30988	1.2135	1.2168
		0.34362	0.26421	1.138	1.1227
		0.26582	0.24696	0.9993	1.1107
		0.26316	0.28762
		0.33809
ED Fig 8c	8c, Bar plots of change in fractional bone volume from whole femurs harvested from control females and then cultured with isolated plasma from Esr1fl/fl and Esr1Nkx2.1-Cre age matched female littermates.	Change in Contraleral Femur afer 1 Day in Culture	Change in Contraleral Femur after 3 days in Culture	Change in Contraleral Femur after 5 days in Culture	Change in Contraleral Femur after 7 days in Culture
		16.0819	32.3741	53.1531	71.7033
		-11.0831	4.11523	33.0303	33.8415
ED Fig 8d	8d, Plots of fractional bone volume were determined after culturing the right and female femur (females) in media treated with 0.9 % NS (Saline) compared to baseline.	Baseline female left femur (BV/TV%)	Saline female right femur (BV/TV %)		Baseline male left femur (BV/TV%)	Saline male right femur (BV/TV %)
		10.6	8.6		9.67	10.42
		13.6	11.46		5.14	3.75
		5.53	2.31		5.75	6.31
		10.62	10.18		15.4	15.89
		20.89	20.8		11.18	10.36
		24.44	21.27
		14.21	9.23
ED Fig 8e	8e, Plots of fractional bone volume were determined after culturing the right femur from 18-month-old C57BL/6 female mice in media treated with 0.9 % NS (Saline) compared to baseline.	Baseline female left femur (BV/TV%)	Saline female right femur (BV/TV %)		Baseline female left femur (BV/TV%)	mCCN3 female right femur (BV/TV %)
		1.414	0.582		1.18	1.34
		3.91	1.694		0.6097	1.04
		2.051	1.662		1.23	1.48
		0.9227	0.871		0.383	0.7492
ED Fig 8g	8g, Box and whiskers plots of bone parameters after saline (black) or mCCN3 (red) daily treatments of control females.	BMD after saline in female Esr1fl/fl (% Change)	BMD after mCCN3 in female Esr1fl/fl (% Change)		Trabecular Thickness after saline in female Esr1fl/fl (% Change)	Trabecular Thickness after mCCN3 in female Esr1fl/fl (% Change)		Trabecular Thickness after saline in male Esr1fl/fl (% Change)	Trabecular Thickness after mCCN3 in male Esr1fl/fl (% Change)
		93.1	124.1		90.4	106.8		102.94	140.6
		106.9	117.2		109.6	124.7		97.14	125.9
		97.9	120.7		88	108.1		100	123.2
		100.7	117.2		102	124.4		100	108
		103.5	110.3		106	115.1		100.8	120
		97.9	100.7		104	120		98.3	113.6
			106.3			108		100.8
			97.9			120
ED Fig 8h	8h, Stiffness of callus 21 days post-fracture	Stiffness in callus treated with PBS (N/mm)	Stiffness in callus treated with 1ug mCCN3 (N/mm)	Stiffness in callus treated with 2ug mCCN3 (N/mm)
		2.32673	6.5272	8.71595
		1.66667	4.78858	8.6194
		0.951374	7.43083	13.1122
		2.05931	6.87596	10.6349
			4.19463

## Sheet: ED Figure 9 Source Data
Source Data for Extended Figure 9
Figure	Title of Figure Panel	Data1	Data2	Data3	Data4	Data5	Data6	Data62	Data7
ED Fig. 9b	9b, Relative levels of Ccn3 transcripts in liver tissue 5 weeks post-injection of control or CCN3 overexpression vectors	Female 0.5*10^10 AAVdj	Female 0.5*10^10 AAV-CCN3	Female 3*10^10 AAVdj	Female 3*10^10 AAV-CCN3	Male 3*10^10 AAVdj	Male 3*10^10 AAV-CCN3	Female 15*10^10 AAVdj	Female 15*10^10 AAV-CCN3
		0.921474	2.06165	0.493343	132.084	1.19067	818.153	0.725352	628.231
		1.0461	1.33422	1.1608	81.4507	1.01982	705.557	0.777029	744.764
		1.24535	8.24506	0.586867	78.5387	0.998128	762.435	0.971146	1136.69
			2.04351	1.18531	88.672	1.10939	338.957	1.82696	2152.46
			9.95485	1.01474	105.52	0.650467	549.998
				0.891865	76.419	1.23163	466.8
				0.88911	94.7039	0.928344	184.689
				0.821306	75.5016
				0.958463	81.1879
				1.37356	123.302
				1.14938
ED Fig. 9d	9d, Fractional bone volume of femurs from young adult females treated with control or CCN3 overexpression vectors for 5 weeks	AAVdj (% BV/TV)	AAVdj-CCN3 0.5*10^10 (% BV/TV)
		1.5	2.68
		2.93	2.99
		1.81	2.05
		3.32	3.41
			3.8
ED Fig. 9d	9d, BFR/BS (Bone Formation Rate/Bone Surface) from young adult females treated with control or CCN3 overexpression vectors for 5 weeks	AAVdj (𝝻m^3*𝝻m^-2*d^-1)	AAVdj-CCN3 0.5*10^10 (𝝻m^3*𝝻m^-2*d^-1)
		0.421	0.949
		0.473	0.756
		0.697	1.116
ED Fig. 9e	9e, BFR/BS (Bone Formation Rate/Bone Surface) from aged females treated with control or CCN3 overexpression vectors for 9 weeks	AAVdj (% BV/TV)	AAVdj-CCN3 3*10^10 (% BV/TV)
		0.308	0.575
		0.409	0.493
		0.387	0.661
ED Fig. 9e	9e, Mineral apposition rate from aged females treated with control or CCN3 overexpression vectors for 9 weeks	AAVdj (mm/day)	AAVdj-CCN3 3*10^10 (mm/day)
		0.738	1.184
		0.904	0.924
		0.813	1.216
ED Fig. 9f	9f, Fractional bone volume of femurs from young adult females treated with control or CCN3 overexpression vectors for 5 weeks	AAVdj (% BV/TV)	AAVdj-CCN3 15*10^10 (% BV/TV)
		6.9	9.3
		6.5	13.7
		4.2	17.8
		6.1	7.6
ED Fig. 9f	9f, Fractional bone volume of L5 vertebrae from young adult females treated with control or CCN3 overexpression vectors for 5 weeks	AAVdj (% BV/TV)	AAVdj-CCN3 15*10^10 (% BV/TV)
		26.5	29.4
		23.8	27.1
		24.5	32.4
		24.9	26.1
ED Fig. 9g	9g, Per cent of TRAP-postitive osteocytes in femurs from young adult females treated with control or CCN3 overexpression vectors	AAVdj (% TRAP+ osteocytes)	AAVdj-CCN3 3*10^10 (% TRAP+ osteocytes)
		3.16	7.46
		6.32	4.42
		4.26	6.14
		7.24	8.19
ED Fig. 9g	9g, In vitro differentiation of osteoclasts from bone marrow isolated from femurs of young adult females treated with vehicle or increasing concentrations of rCCNs	vehicle (TRAP+ MNCs/well)	0.25 nM rCCN3 (TRAP+ MNCs/well)	2.5 nM rCCN3 (TRAP+ MNCs/well)
		352.333	367	352
		325.667	348.667	344
		417	417	418.667
		304.333	297.333	302
ED Fig. 9h	9h, Osteoblast surface per bone surface in femurs from aged females treated with control or CCN3 overexpression vectors	AAVdj (% Osteoblast surface/Bone surface)	AAVdj-CCN3 3*10^10 (% Osteoblast surface/Bone surface)
		10.56	13.14
		11.23	13.46
		12.35	14.43
ED Fig. 9h	9h, Osteoclast surface per bone surface in femurs from aged females treated with control or CCN3 overexpression vectors	AAVdj (% Osteoclast surface/Bone surface)	AAVdj-CCN3 3*10^10 (% Osteoclast surface/Bone surface)
		15.1246	13.4513
		15.5367	14.1355
		13.3412	15.2345
ED Fig. 9h	9h, Lacunar area in femurs from aged females treated with control or CCN3 overexpression vectors	AAVdj (mm^2)	AAVdj-CCN3 3*10^10 (mm^2)
		28.8723	18.2342
		19.0823	21.2341
		23.3421	27.7813
ED Fig. 9i	9i, Per cent of TRAP-postitive osteocytes in femurs from aged females treated with control or CCN3 overexpression vectors	AAVdj (% TRAP+ osteocytes)	AAVdj-CCN3 3*10^10 (% TRAP+ osteocytes)
		9.57	10.48
		11.45	11.47
		13.39	14.53
ED Fig. 9i	9i, In vitro differentiation of osteoclasts from bone marrow isolated from femurs of aged females treated with vehicle or increasing amounts of rCCN3	vehicle (TRAP+ MNCs/well)	0.25 nM rCCN3 (TRAP+ MNCs/well)	2.5 nM rCCN3 (TRAP+ MNCs/well)
		335	334	344
		367	358	351
		317	341	331
		368	338	321
		374	347	334
		348	332	342

## Sheet: ED Figure 10 Source Data
Source Data for Extended Figure 10														v
Figure	Title of Figure Panel	Data1	Data2	Data3	Data4	Data5	Data6	Data7	Data75	Data74	Data73	Data72	Data722	Data8
ED Fig. 10b	10b, Per cent reduction in ARC CCN3 immunostaining intensity from shRNA-mCCN3 dams fed SD or LCD	SD (% of shCtrl)	LCD (% of shCtrl)
		60.28	20.34
		63.75	68.8
		44.8
		50.56
		51.59
		50.46
		66.17
		22.94
		61.66
ED Fig. 10c	10b, Time after mating until copulatory plug was observed in control and Ccn3 knockdown females	shCtrl (days)	shCcn3 (days)
		2	1
		3	3
		1	4
		2	3
		4	5
			4
			1
			2
			3
ED Fig. 10d	10d, Pup milk consumption as measured by increase in body weight after 3-hour separation from dams	Time	Ctrl (g)	Ctrl (g)	Ctrl (g)	shRNA (g)	shRNA (g)	shRNA (g)	shRNA (g)	shRNA (g)	shRNA (g)	shRNA (g)	shRNA (g)	shRNA (g)
		-3	0	0	0	0	0	0	0	0	0	0	0	0
		0	-0.3199	-0.2837	-0.21065	-0.3839	-0.36305	-0.31705	-0.346	-0.25815	-0.31245	-0.27305	-0.2788	-0.329
		0.5	0.0021	-0.2868	-0.1396	-0.2213	0.05445	-0.21115	-0.66655	0.06165	-0.09765	0.2207	0.5737	-0.75405
		1	0.2198	0.20485	-0.1678	0.38605	0.01265	-0.11235	-0.7384	0.19005	-0.0207	0.5952	0.5745	0.2705
		1.5	0.16195	0.16105	-0.03475	0.2126	0.0342	0.1429	-0.81335	0.2908	-0.0285	0.5587	0.2262	0.30425
		3	-0.04445	0.6013	0.2773	-0.0179	0.0062	0.09995	0.20695	0.2387	0.3294	0.45365	0.44175	0.58385
ED Fig. 10e	10e, Mean weights of pups nursed by shCtrl dams fed LCD for 12 days or fostered by shCcn3 dam beginning at PPD 8	Time	shCtrl (g)	shCtrl (g)	shCtrl (g)	shCtrl -> shCcn3 (g)
		4	2.82	3.54	3.33	2.85
		8	5.31	6.11	5.47	5.05
		12	7.38	8.16	6.67	4.55
